# Supplementary material for: A cosmic-ray loaded nascent outflow driven by a massive star cluster
Source: Nat Commun. 2025 Dec 9;16:10820. doi: 10.1038/s41467-025-65592-4 (PMC12690131; doi:10.1038/s41467-025-65592-4)
Supplement: Supplementary file 3 — Source Data [file 41467_2025_65592_MOESM3_ESM.zip]

Archive with 74 entries (73 files):
- fig_source_data/
- __MACOSX/._fig_source_data
- fig_source_data/Fig1_fermi_ts_map_smooth.fits
- __MACOSX/fig_source_data/._Fig1_fermi_ts_map_smooth.fits
- fig_source_data/SupplFig3_CO_brightness_temp_-63_-50_kms-1.fits
- __MACOSX/fig_source_data/._SupplFig3_CO_brightness_temp_-63_-50_kms-1.fits
- fig_source_data/Fig7_HESS_Region_1.ecsv
- __MACOSX/fig_source_data/._Fig7_HESS_Region_1.ecsv
- fig_source_data/SupplFig1_Fermi_outflow_near.ecsv
- __MACOSX/fig_source_data/._SupplFig1_Fermi_outflow_near.ecsv
- fig_source_data/data_fig9a.txt
- __MACOSX/fig_source_data/._data_fig9a.txt
- fig_source_data/SupplFig4_radio_limits.dat
- __MACOSX/fig_source_data/._SupplFig4_radio_limits.dat
- fig_source_data/data_fig9b.txt
- __MACOSX/fig_source_data/._data_fig9b.txt
- fig_source_data/Fig4_Model_total.npy
- __MACOSX/fig_source_data/._Fig4_Model_total.npy
- fig_source_data/Fig4_HESS_total.ecsv
- __MACOSX/fig_source_data/._Fig4_HESS_total.ecsv
- fig_source_data/SupplFig2_right_toterr.ecsv
- fig_source_data/Fig7_Fermi_Outflow.ecsv
- __MACOSX/fig_source_data/._Fig7_Fermi_Outflow.ecsv
- fig_source_data/Fig6f_fermi_ps_map.fits
- __MACOSX/fig_source_data/._Fig6f_fermi_ps_map.fits
- fig_source_data/Fig4_Fermi_total.ecsv
- __MACOSX/fig_source_data/._Fig4_Fermi_total.ecsv
- fig_source_data/SupplFig4_Model_IC_outflow_far.npy
- __MACOSX/fig_source_data/._SupplFig4_Model_IC_outflow_far.npy
- fig_source_data/SupplFig2_wd1_north_toterr.ecsv
- fig_source_data/Fig7_Fermi_Region_2.ecsv
- __MACOSX/fig_source_data/._Fig7_Fermi_Region_2.ecsv
- fig_source_data/Fig4_Model_outflow_far.npy
- __MACOSX/fig_source_data/._Fig4_Model_outflow_far.npy
- fig_source_data/SupplFig2_wd1_south_toterr.ecsv
- fig_source_data/Fig3_HI_column_density_-50_-37_kms-1.fits
- __MACOSX/fig_source_data/._Fig3_HI_column_density_-50_-37_kms-1.fits
- fig_source_data/Fig7_Fermi_Total.ecsv
- __MACOSX/fig_source_data/._Fig7_Fermi_Total.ecsv
- fig_source_data/Fig7_Fermi_Region_1.ecsv
- __MACOSX/fig_source_data/._Fig7_Fermi_Region_1.ecsv
- fig_source_data/SupplFig4_Model_Synch_outflow_far.npy
- __MACOSX/fig_source_data/._SupplFig4_Model_Synch_outflow_far.npy
- fig_source_data/Fig3_HI_column_density_-63_-50_kms-1.fits
- __MACOSX/fig_source_data/._Fig3_HI_column_density_-63_-50_kms-1.fits
- fig_source_data/SupplFig4_Model_IC_total.npy
- __MACOSX/fig_source_data/._SupplFig4_Model_IC_total.npy
- fig_source_data/Fig6a_fermi_ts_map_full_lowE.fits
- __MACOSX/fig_source_data/._Fig6a_fermi_ts_map_full_lowE.fits
- fig_source_data/Fig6b_fermi_ts_map_full_highE.fits
- __MACOSX/fig_source_data/._Fig6b_fermi_ts_map_full_highE.fits
- fig_source_data/SupplFig3_CO_brightness_temp_-50_-37_kms-1.fits
- __MACOSX/fig_source_data/._SupplFig3_CO_brightness_temp_-50_-37_kms-1.fits
- fig_source_data/Fig7_Fermi_Outflow_in_region_3.ecsv
- __MACOSX/fig_source_data/._Fig7_Fermi_Outflow_in_region_3.ecsv
- fig_source_data/SupplFig4_Model_Synch_total.npy
- __MACOSX/fig_source_data/._SupplFig4_Model_Synch_total.npy
- fig_source_data/Fig6c_fermi_ts_map_outflow_lowE.fits
- __MACOSX/fig_source_data/._Fig6c_fermi_ts_map_outflow_lowE.fits
- fig_source_data/SupplFig1_Fermi_outflow_far.ecsv
- __MACOSX/fig_source_data/._SupplFig1_Fermi_outflow_far.ecsv
- fig_source_data/Fig6d_fermi_ts_map_outflow_highE.fits
- __MACOSX/fig_source_data/._Fig6d_fermi_ts_map_outflow_highE.fits
- fig_source_data/Fig7_HESS_Region_3.ecsv
- __MACOSX/fig_source_data/._Fig7_HESS_Region_3.ecsv
- fig_source_data/Fig7_HESS_Region_2.ecsv
- __MACOSX/fig_source_data/._Fig7_HESS_Region_2.ecsv
- fig_source_data/Fig4_Fermi_outflow_far.ecsv
- __MACOSX/fig_source_data/._Fig4_Fermi_outflow_far.ecsv
- fig_source_data/Fig7_HESS_Total.ecsv
- __MACOSX/fig_source_data/._Fig7_HESS_Total.ecsv
- fig_source_data/Fig6e_fermi_ts_map_Wd1_region.fits
- __MACOSX/fig_source_data/._Fig6e_fermi_ts_map_Wd1_region.fits
- fig_source_data/SupplFig2_left_toterr.ecsv
