# Supplementary material for: A cosmic-ray loaded nascent outflow driven by a massive star cluster
Source: Nat Commun. 2025 Dec 9;16:10820. doi: 10.1038/s41467-025-65592-4 (PMC12690131; doi:10.1038/s41467-025-65592-4)
Supplement: Supplementary file 3 — Source Data [file 41467_2025_65592_MOESM3_ESM.zip › fig_source_data/Fig7_HESS_Region_1.ecsv]

# %ECSV 1.0
# ---
# datatype:
# - {name: e_ref, unit: TeV, datatype: float64}
# - {name: e_min, unit: TeV, datatype: float64}
# - {name: e_max, unit: TeV, datatype: float64}
# - {name: dnde, unit: 1 / (TeV s cm2), datatype: float64}
# - {name: dnde_err, unit: 1 / (TeV s cm2), datatype: float64}
# meta: !!omap
# - {SED_TYPE: dnde}
# schema: astropy-2.0
e_ref e_min e_max dnde dnde_err
0.4216965109396438 0.36517413302936136 0.4869675348126891 2.9056217940202993e-11 3.134297468817002e-12
0.5623413374541493 0.4869675348126891 0.6493816470359932 1.4638966296010723e-11 1.382086850485261e-12
0.7498942342709181 0.6493816470359932 0.8659643603410888 7.62269118308496e-12 6.559252420861052e-13
1.0 0.8659643603410888 1.1547819353744728 3.620014829077695e-12 3.287210113664175e-13
1.3335214076867887 1.1547819353744728 1.5399265352919589 1.6718057793689884e-12 1.7246661032534276e-13
1.7782793977558098 1.5399265352919589 2.053524985776819 8.680418630785172e-13 9.188163533917074e-14
2.3713736634238534 2.053524985776819 2.7384195909615427 5.090499942361121e-13 5.176645354613181e-14
3.1622777107259843 2.7384195909615427 3.6517414470596394 2.29184662640816e-13 2.838650679546669e-14
4.216965118560385 3.6517414470596394 4.86967521358162 1.2920544074745164e-13 1.63916057178045e-14
5.623413386761813 4.86967521358162 6.4938166780025535 6.285186840812963e-14 9.243627218359274e-15
7.4989423031337665 6.4938166780025535 8.659643235113057 3.900707037955325e-14 5.233696276923639e-15
10.000000319754372 8.659643235113057 11.54782058337095 1.7035524248690496e-14 2.938817539146678e-15
14.330127299854938 11.54782058337095 17.782796931029463 6.817453575017042e-15 1.2085344538365524e-15
22.06734262550026 17.782796931029463 27.384196785237073 1.1687965114208405e-15 4.055557978146919e-16
33.98208545964209 27.384196785237073 42.16965504750412 4.983046054000414e-16 1.6171023056870326e-16
52.32991980252112 42.16965504750412 64.93817659768524 1.0953546493279333e-16 6.717160032869242e-17
80.58422969200518 64.93817659768524 100.00000639508755 1.1984585284816026e-16 5.892895246706239e-17
