# Supplementary material for: A cosmic-ray loaded nascent outflow driven by a massive star cluster
Source: Nat Commun. 2025 Dec 9;16:10820. doi: 10.1038/s41467-025-65592-4 (PMC12690131; doi:10.1038/s41467-025-65592-4)
Supplement: Supplementary file 3 — Source Data [file 41467_2025_65592_MOESM3_ESM.zip › fig_source_data/SupplFig1_Fermi_outflow_near.ecsv]

# %ECSV 1.0
# ---
# datatype:
# - {name: e_ref, unit: MeV, datatype: float64}
# - {name: e_min, unit: MeV, datatype: float64}
# - {name: e_max, unit: MeV, datatype: float64}
# - {name: dnde, unit: 1 / (TeV s cm2), datatype: float64}
# - {name: dnde_errp, unit: 1 / (TeV s cm2), datatype: float64}
# - {name: dnde_errn, unit: 1 / (TeV s cm2), datatype: float64}
# - {name: dnde_ul, unit: 1 / (TeV s cm2), datatype: float64}
# - {name: ts, unit: '', datatype: float64}
# - {name: sqrt_ts, unit: '', datatype: float64}
# - {name: is_ul, datatype: bool}
# meta: !!omap
# - {SED_TYPE: dnde}
# schema: astropy-2.0
e_ref e_min e_max dnde dnde_errp dnde_errn dnde_ul ts sqrt_ts is_ul
5334.822817264362 2999.9913327161494 9486.805572147048 3.297959360360678e-07 2.6414632291484866e-08 2.6244221049609804e-08 3.7331131217165254e-07 183.45891611580737 13.544700665419201 False
16870.191015991608 9486.805572147048 29999.913327161474 4.233759438456633e-08 3.641591208403312e-09 3.577453746678807e-09 4.835469871099043e-08 188.31354571075644 13.72273827305456 False
53348.22817264349 29999.913327161474 94868.05572147042 3.484210761344556e-09 5.308972776888653e-10 5.063158364375229e-10 4.358981752300643e-09 65.10724928998388 8.068906325517968 False
168701.91015991627 94868.05572147042 299999.1332716151 4.330236030939269e-10 9.065445454776522e-11 8.269116393963307e-11 5.856477722641871e-10 42.79123425072612 6.541500917276258 False
533482.2817264355 299999.1332716151 948680.5572147052 4.195453026666332e-11 1.5295958984764275e-11 1.2993994679957279e-11 6.917862115228656e-11 18.19999585840651 4.2661453161380365 False
1687019.1015991615 948680.5572147052 2999991.3327161483 4.119471515431419e-12 3.671244215912253e-12 nan 6.0901753274373026e-12 0.0 0.0 True
