# Supplementary material for: A cosmic-ray loaded nascent outflow driven by a massive star cluster
Source: Nat Commun. 2025 Dec 9;16:10820. doi: 10.1038/s41467-025-65592-4 (PMC12690131; doi:10.1038/s41467-025-65592-4)
Supplement: Supplementary file 3 — Source Data [file 41467_2025_65592_MOESM3_ESM.zip › fig_source_data/data_fig9a.txt]

# Rows: 1. Energy [GeV]; 2.-4. IC CMB, dust, starlight [yrs]; 5. synchrotron [yrs]; 6. bremsstrahlung [yrs]; 7. IC Wd1 [yrs]; 8. sum [yrs]
1.000000000000000021e-03 1.109752496412072130e-03 1.231550603292826162e-03 1.366716356462005771e-03 1.516716888470922469e-03 1.683180353330956339e-03 1.867913599020782538e-03 2.072921779595371904e-03 2.300430119772916854e-03 2.552908068239516902e-03 2.833096101839324091e-03 3.144035471591499244e-03 3.489101213406773684e-03 3.872038781812556923e-03 4.297004704320843936e-03 4.768611697714469390e-03 5.291978735958441891e-03 5.872786613189483196e-03 6.517339604882419792e-03 7.232633896483533706e-03 8.026433522257174491e-03 8.907354638610439843e-03 9.884959046625585791e-03 1.096985797892383215e-02 1.217382727739661427e-02 1.350993521198027257e-02 1.499268432786045845e-02 1.663816886076129042e-02 1.846424942895544263e-02 2.049074689815847186e-02 2.273965752357928749e-02 2.523539170434765944e-02 2.800503894183630979e-02 3.107866187782013997e-02 3.448962260405757929e-02 3.827494478516312720e-02 4.247571552536898165e-02 4.713753134116723670e-02 5.231099308056263303e-02 5.805225516094898730e-02 6.442363508721372922e-02 7.149428986597579361e-02 7.934096665797490955e-02 8.804883581643463408e-02 9.771241535346500418e-02 1.084365968689610799e-01 1.203377840777589414e-01 1.335451562929898528e-01 1.482020705798858529e-01 1.644676177994664201e-01 1.825183494319044253e-01 2.025501939230666404e-01 2.247805833548725540e-01 2.494508135230316670e-01 2.768286630392066683e-01 3.072112998861759037e-01 3.409285069746814112e-01 3.783462617131929107e-01 4.198707084443910054e-01 4.659525668664681874e-01 5.170920242896760444e-01 5.738441648302398113e-01 6.368249944718585853e-01 7.067181273927490848e-01 7.842822061337680895e-01 8.703591361485165656e-01 9.658832241158709087e-01 1.071891319205127369e+00 1.189534067370319415e+00 1.320088400831417985e+00 1.464971398307286510e+00 1.625755666443795100e+00 1.804186409392071866e+00 2.002200371815584301e+00 2.221946860939524093e+00 2.465811075822603726e+00 2.736439997074671115e+00 3.036771118035460404e+00 3.370064329271928116e+00 3.739937302478797854e+00 4.150404757850476578e+00 4.605922041145108281e+00 5.111433483440170455e+00 5.672426068491978057e+00 6.294988990221888514e+00 6.985879746785248479e+00 7.752597488629463740e+00 8.603464416684508009e+00 9.547716114208066429e+00 1.059560179277617031e+01 1.175849554052158119e+01 1.304901978014401465e+01 1.448118227674532932e+01 1.607052818261638549e+01 1.783430876931909381e+01 1.979166867853557221e+01 2.196385372416546389e+01 2.437444150122221842e+01 2.704959730463137291e+01 3.001835813575592127e+01 3.331294787934676549e+01 3.696912707195031800e+01 4.102658105827190127e+01 4.552935074866947929e+01 5.052631065335679494e+01 5.607169938205458237e+01 6.222570836730231747e+01 6.905513520162330110e+01 7.663410868007461829e+01 8.504489341802685942e+01 9.437878277775391211e+01 1.047370897959450957e+02 1.162322468679854239e+02 1.289890261253308097e+02 1.431458937523478596e+02 1.588565129428052671e+02 1.762914118095947913e+02 1.956398343517064689e+02 2.171117945694505238e+02 2.409403560239526882e+02 2.673841615839949100e+02 2.967302408188872391e+02 3.292971255097154426e+02 3.654383070957254631e+02 4.055460735840827056e+02 4.500557675700497384e+02 4.994505115855141071e+02 5.542664520663106487e+02 6.150985788580503595e+02 6.826071834272393062e+02 7.575250258771919789e+02 8.406652885618333357e+02 9.329304026284695510e+02 1.035321843295663712e+03 1.148951000187308637e+03 1.275051240713012703e+03 1.414991297434575699e+03 1.570290124729377567e+03 1.742633386009650849e+03 1.933891750455232113e+03 2.146141197858405576e+03 2.381685551976160696e+03 2.643081486974107975e+03 2.933166278390048774e+03 3.255088599835055902e+03 3.612342699709430690e+03 4.008806328898464926e+03 4.448782831127585268e+03 4.937047852839003099e+03 5.478901179593945017e+03 6.080224261649426808e+03 6.747544053110699679e+03 7.488103857590030202e+03 8.309941949353404198e+03 9.221978823334340632e+03 1.023411402105452726e+04 1.135733358343104919e+04 1.260382929679727386e+04 1.398713102647238520e+04 1.552225357427047857e+04 1.722585965398787448e+04 1.911644075385703400e+04 2.121451784910631977e+04 2.354286414322420387e+04 2.612675225563331696e+04 2.899422853882881100e+04 3.217641750250735640e+04 3.570785964900462568e+04 3.962688638701478339e+04 4.397603609302720724e+04 4.880251583654433489e+04 5.415871378079475835e+04 6.010276782070387708e+04 6.669919663030128868e+04 7.401959996915652300e+04 8.214343584919437126e+04 9.115888299750836450e+04 1.011637979766206990e+05 1.122667773510815896e+05 1.245883364295008068e+05 1.382622173764659092e+05 1.534368408930012956e+05 1.702769172225897782e+05 1.889652339691211528e+05 2.097046401323230530e+05 2.327202478960411972e+05 2.582618760682675056e+05 2.866067616948256036e+05 3.180625692794119241e+05 3.529707302730657393e+05 3.917101490809260868e+05 4.347013158125035116e+05 4.824108704165373347e+05 5.353566677410718985e+05 5.941133984965039417e+05 6.593188271333541488e+05 7.316807143427206902e+05 8.119844993184008636e+05 9.011018251665036660e+05 1.000000000000000000e+06
5.234687635351365356e+11 5.051301346659427490e+11 4.851815684027413940e+11 4.639501267482891235e+11 4.417603412369888306e+11 4.189255864241090698e+11 3.957408182678281250e+11 3.724768573971898193e+11 3.493763086700468750e+11 3.266510429974045410e+11 3.044812637565646362e+11 2.830157286900530396e+11 2.623729422535322876e+11 2.426430934381582947e+11 2.238905222372095642e+11 2.061565477533057251e+11 1.894624164890718079e+11 1.738122519620202332e+11 1.591958987541605225e+11 1.455915893512124023e+11 1.329683875949052887e+11 1.212883640820924530e+11 1.105084996283862305e+11 1.005823191372265472e+11 9.146127068072602844e+10 8.309586834323837280e+10 7.543661801995231628e+10 6.843475242699301147e+10 6.204279973176651001e+10 5.621501046584484100e+10 5.090766450212373352e+10 4.607927774278910065e+10 4.169072709775804138e+10 3.770530956692075348e+10 3.408874940928733826e+10 3.080916486372402573e+10 2.783700415769047165e+10 2.514495906692871094e+10 2.270786270434202957e+10 2.050257702557491684e+10 1.850787432178361511e+10 1.670431611536770439e+10 1.507413212671114159e+10 1.360110132260862350e+10 1.227043654445508003e+10 1.106867377152767181e+10 9.983566745821729660e+09 9.003987414592676163e+09 8.119832431765959740e+09 7.321935792566804886e+09 6.601987556195042610e+09 5.952458513958135605e+09 5.366530593965806007e+09 4.838032746148183823e+09 4.361382019489436150e+09 3.931529531180758476e+09 3.543911014562203884e+09 3.194401633875989437e+09 2.879274758209345818e+09 2.595164396364269257e+09 2.339031009516944885e+09 2.108130429386878967e+09 1.899985625991588354e+09 1.712361084533435583e+09 1.543239567357135534e+09 1.390801053353711128e+09 1.253403661753577232e+09 1.129566382681522369e+09 1.017953450006155252e+09 9.173602065192449093e+08 8.267003243691799641e+08 7.449942543279989958e+08 6.713587886925290823e+08 6.049976337334184647e+08 5.451928957087037563e+08 4.912973933306828141e+08 4.427277182028298378e+08 3.989579720197220445e+08 3.595141136393443346e+08 3.239688588881210089e+08 2.919370798945860863e+08 2.630716547545746863e+08 2.370597233046476245e+08 2.136193127167626321e+08 1.924962934326794147e+08 1.734616335600547791e+08 1.563089239565249681e+08 1.408521477862294018e+08 1.269236651919751316e+08 1.143723989747176617e+08 1.030621998781250119e+08 9.287037126672925055e+07 8.368633875839605927e+07 7.541045841712759435e+07 6.795293731115736067e+07 6.123285965553525835e+07 5.517731309111618251e+07 4.972059932792678475e+07 4.480351170507343113e+07 4.037269382885142416e+07 3.638006234754801542e+07 3.278227799135909602e+07 2.954027780174503103e+07 2.661886805487021059e+07 2.398634048224788532e+07 2.161412642565419897e+07 1.947650304016782716e+07 1.755030253892816976e+07 1.581463520268693008e+07 1.425066751662970893e+07 1.284141967582504079e+07 1.157154900378251821e+07 1.042721774823636934e+07 9.395980088341716677e+06 8.466637301683170721e+06 7.629116827522017062e+06 6.874423550119024701e+06 6.194459126928964630e+06 5.581884274183374830e+06 5.030057577119245194e+06 4.532952731386753730e+06 4.084987785122261383e+06 3.681144799591047689e+06 3.316975133597860578e+06 2.988518147995263804e+06 2.692300085129984654e+06 2.425461105913601816e+06 2.185362519213949796e+06 1.969500542197433999e+06 1.775537691205664305e+06 1.601366909606201109e+06 1.445189047871311894e+06 1.305314740127155324e+06 1.180151278865370201e+06 1.068223268620853778e+06 9.679835793011944043e+05 8.776842255001266021e+05 7.959218643529799301e+05 7.216093745714747347e+05 6.538885232434468344e+05 5.921972875203731237e+05 5.362281659300597385e+05 4.856293389239259996e+05 4.400105840186867863e+05 3.989686250837110565e+05 3.620623445935750497e+05 3.288405661210665712e+05 2.989119021851028083e+05 2.719371480202933308e+05 2.476194729034150951e+05 2.256916166791745927e+05 2.059142997031026171e+05 1.880781275349121715e+05 1.719988905623649480e+05 1.575120724257470865e+05 1.444529550102137437e+05 1.326699880067796912e+05 1.220364606990849134e+05 1.124454243829816114e+05 1.038028116559305345e+05 9.600587676190759521e+04 8.896197723612734990e+04 8.259784131440513011e+04 7.685517073960018752e+04 7.168259539019314980e+04 6.701384734280637349e+04 6.279113722720414080e+04 5.897209463268997206e+04 5.552632667625757313e+04 5.242637254983396997e+04 4.962906826747259038e+04 4.709864703039786400e+04 4.481094298736216297e+04 4.275116772031611617e+04 4.090475795174290397e+04 3.924430574289183278e+04 3.774833186635543098e+04 3.640346243625960051e+04 3.520326104303019383e+04 3.413998417263399460e+04 3.319703936623772461e+04 3.236213059781596530e+04 3.162827912592650318e+04 3.099331399004531704e+04 3.045326095226067991e+04 2.999891213200113634e+04 2.962387830077966282e+04 2.932501576414896408e+04 2.910220317189306297e+04 2.895390013001118496e+04 2.887614663868123534e+04 2.886654854178802998e+04 2.892433875364915002e+04 2.905020725288914036e+04 2.924477189211102814e+04 2.950843644938180296e+04 2.984212492654001835e+04 3.024698664117389853e+04 3.072421742110019841e+04 3.127699871553805133e+04
1.041314038885375366e+11 1.004833788246489105e+11 9.651509579565687561e+10 9.229161584794744873e+10 8.787749665263937378e+10 8.333507647067398071e+10 7.872302963019509888e+10 7.409522932147642517e+10 6.949993589203233337e+10 6.497929591671720886e+10 6.056915648324506378e+10 5.629910933358690643e+10 5.219272805264646912e+10 4.826795355094868469e+10 4.453758470827639771e+10 4.100984095704786682e+10 3.768894877318505096e+10 3.457572843038874817e+10 3.166815975485752106e+10 2.896191262822404861e+10 2.645083305287859344e+10 2.412737589482304382e+10 2.198298353157300568e+10 2.000841087054218674e+10 1.819399968379181671e+10 1.652990594937750626e+10 1.500628401646531868e+10 1.361343281772689438e+10 1.234190898499535751e+10 1.118261177283819771e+10 1.012684412363160706e+10 9.166353783230396271e+09 8.293358162398328781e+09 7.500556088881664276e+09 6.781129234609287262e+09 6.128735496431053162e+09 5.537496266355309486e+09 5.001979236460975647e+09 4.517178068138044357e+09 4.078490011529815674e+09 3.681692330314506531e+09 3.322918211445342541e+09 2.998632688007573128e+09 2.705608973919787407e+09 2.440905518844064713e+09 2.201843980974957943e+09 1.985988264305471182e+09 1.791124715746490717e+09 1.615243529858742476e+09 1.456521359267605543e+09 1.313305145643217564e+09 1.184097135841062546e+09 1.067541032998575449e+09 9.624092380627046824e+08 8.675911472513145208e+08 7.820824037416825294e+08 7.049750577153048515e+08 6.354485892743084431e+08 5.727617087542674541e+08 5.162448522958889008e+08 4.652933837377338409e+08 4.193614157782637477e+08 3.779561679637408853e+08 3.406328806714667082e+08 3.069902434173173308e+08 2.766661977890619040e+08 2.493341372752089798e+08 2.246995263951418996e+08 2.024967475991179645e+08 1.824862123195527494e+08 1.644518355779325068e+08 1.481987424603492320e+08 1.335510847967154384e+08 1.203502875813698620e+08 1.084534646158408076e+08 9.773185609727562964e+07 8.806945470682294667e+07 7.936195645338444412e+07 7.151535154351353645e+07 6.444476821304874867e+07 5.807361888984266669e+07 5.233272871781674027e+07 4.715925761106598377e+07 4.249663164175418764e+07 3.829409746394571662e+07 3.450606736778521538e+07 3.109178861829254031e+07 2.801540147840810567e+07 2.524435548220632598e+07 2.274891261429971084e+07 2.050201140532125533e+07 1.847850626855391636e+07 1.665429264938448183e+07 1.500823282224494405e+07 1.352197307433973439e+07 1.217943516381966881e+07 1.096783592596913688e+07 9.877896914203239605e+06 8.899981920852871612e+06 8.024224262271762826e+06 7.240985713927186094e+06 6.540978895587047562e+06 5.915439306651703082e+06 5.356476165617935359e+06 4.857041876983323134e+06 4.410799588955666870e+06 4.010407250611471478e+06 3.648236858353562187e+06 3.318535201624153648e+06 3.016975366318353452e+06 2.740318175391015597e+06 2.487130937748089898e+06 2.256736361139599700e+06 2.048036123106662882e+06 1.859665950200207299e+06 1.690097477259047562e+06 1.537417345972753130e+06 1.399736334704882931e+06 1.275454401556198485e+06 1.163201372422926826e+06 1.061778467317119939e+06 9.700640769286972936e+05 8.870679595315880142e+05 8.119419518665579380e+05 7.439510175308199832e+05 6.824320480150808580e+05 6.267162706292623188e+05 5.762175063250254607e+05 5.304441462360586738e+05 4.889784359845942818e+05 4.514359403524642694e+05 4.174081717155521619e+05 3.865483678862245288e+05 3.585757890605147113e+05 3.332611097524783690e+05 3.103725039245860535e+05 2.896259263983080746e+05 2.707931304225589847e+05 2.537030882569673995e+05 2.382286322674968396e+05 2.242311111118205881e+05 2.115341646592094330e+05 2.000055819036509492e+05 1.895553622721348074e+05 1.801264294179532444e+05 1.716348245500392804e+05 1.639615565074061742e+05 1.570229265864497575e+05 1.507683391201985360e+05 1.451732028801097476e+05 1.401846969092269137e+05 1.357273459378187254e+05 1.317510309864214214e+05 1.282294202405892720e+05 1.251547587319954764e+05 1.224950255434021237e+05 1.202060927838937496e+05 1.182600799514783430e+05 1.166446289795804769e+05 1.153591591544729163e+05 1.143873273477534385e+05 1.137085771748841216e+05 1.133113706818735809e+05 1.131928266069953970e+05 1.133564140982229001e+05 1.137997438812272449e+05 1.145204858062138228e+05 1.155198748675125389e+05 1.168017520862105157e+05 1.183726413283160655e+05 1.202448011366623105e+05 1.224322743416853045e+05 1.249478824614802870e+05 1.278002037899062561e+05 1.309989738550312031e+05 1.345737609107513272e+05 1.385555898413105460e+05 1.429684120097431296e+05 1.478217408379405970e+05 1.531289100710746134e+05 1.589434172620450554e+05 1.653199158696246741e+05 1.723002939379264426e+05 1.799005323004471429e+05 1.881493403343478567e+05 1.971330373038939724e+05 2.069361842759551364e+05 2.176213547046536114e+05 2.292072900629408832e+05 2.417454477082589292e+05 2.553682093880383181e+05 2.702040464932603645e+05 2.863494394175949274e+05 3.038386082191753667e+05 3.227717318755249144e+05 3.433479706865574699e+05 3.657590158987922478e+05 3.901493485245579504e+05 4.165784767967967782e+05 4.452254619523683796e+05
6.484786590388169098e+10 6.257605709426332092e+10 6.010480750326944733e+10 5.747463391728745270e+10 5.472573967829491425e+10 5.189694599485129547e+10 4.902479235246373749e+10 4.614282831830262756e+10 4.328110802585773468e+10 4.046587816747073364e+10 3.771946243781219482e+10 3.506028904435964966e+10 3.250303841229686356e+10 3.005888332575961685e+10 2.773579455062504578e+10 2.553889093309349442e+10 2.347080461812346649e+10 2.153204646963280869e+10 1.972135817063641357e+10 1.803604256927877808e+10 1.647226690004987144e+10 1.502533225964063263e+10 1.368990936714103508e+10 1.246024151158106804e+10 1.133031515522120094e+10 1.029400056464982414e+10 9.345166608554817200e+09 8.477771872004351616e+09 7.685933913004339218e+09 6.963983153830509186e+09 6.306502431401101112e+09 5.708352297238162994e+09 5.164686491516926765e+09 4.670961636294992447e+09 4.222935308297500610e+09 3.816659710953980446e+09 3.448474414156358719e+09 3.114995347414912701e+09 2.813097774636847496e+09 2.539908982942276955e+09 2.292796441905171871e+09 2.069351502805709124e+09 1.867375754558557510e+09 1.684873560268537998e+09 1.520023768135837317e+09 1.371162920473661423e+09 1.236774571931851864e+09 1.115472601171859503e+09 1.005979103461786151e+09 9.071407769778239727e+08 8.179211438288593292e+08 7.373870603794597387e+08 6.647121893567136526e+08 5.991804501392172575e+08 5.401295817494491339e+08 4.869449871655385494e+08 4.390606573629451394e+08 3.959235654605192542e+08 3.569851099618363976e+08 3.217798535370211005e+08 2.899146515189226866e+08 2.610541671385934651e+08 2.349851488076905310e+08 2.115830332808085978e+08 1.906756970553166568e+08 1.720622591951825023e+08 1.555320557709100842e+08 1.408418494036537707e+08 1.277453580208142549e+08 1.160402812391368002e+08 1.055596012573563010e+08 9.616065051502883434e+07 8.768544804976934195e+07 7.998564813207612932e+07 7.294998380984142423e+07 6.649417905323267728e+07 6.055682522918401659e+07 5.511891915272950381e+07 5.017030172615211457e+07 4.569018892528807372e+07 4.165142764643475413e+07 3.802162783489431441e+07 3.475615040000401437e+07 3.181278529397606850e+07 2.915670289859361574e+07 2.675873624704341963e+07 2.459343148375023529e+07 2.263626669296583533e+07 2.086623092415167764e+07 1.926590213481430709e+07 1.782068381592026725e+07 1.651666747487790138e+07 1.533779020166185685e+07 1.427075051774103753e+07 1.330525323554706573e+07 1.243332138979195245e+07 1.164677899523779191e+07 1.093526119742096215e+07 1.029071198297861777e+07 9.707408125814871863e+06 9.181445528118751943e+06 8.708024564669745043e+06 8.280390708599922247e+06 7.893624159460709430e+06 7.544584368931501172e+06 7.231546397023177706e+06 6.951644959157697856e+06 6.700632360067482106e+06 6.475596895179657266e+06 6.274904010822207667e+06 6.097950337497264147e+06 5.943022773406673223e+06 5.807570598316266201e+06 5.689925861644553952e+06 5.589269882452007383e+06 5.505466315752874129e+06 5.437596057752843946e+06 5.384387567332232371e+06 5.345087655084563419e+06 5.319448453291955404e+06 5.307615212213201448e+06 5.309311203448763117e+06 5.324168569949893281e+06 5.352057380647133105e+06 5.393052882420168258e+06 5.447398986881926656e+06 5.515453539694489911e+06 5.597646453875741921e+06 5.694412138992690481e+06 5.806080796030581929e+06 5.933007511064304039e+06 6.076312257307278924e+06 6.237238092046664096e+06 6.416792068230116740e+06 6.615471388595626689e+06 6.833792853806908242e+06 7.073899724796353839e+06 7.338060517202403396e+06 7.628045443748896942e+06 7.944590102046178654e+06 8.288695109050733969e+06 8.663937518041824922e+06 9.073952683865176514e+06 9.521532564844796434e+06 1.000770407405555248e+07 1.053439469755751640e+07 1.110715927718672156e+07 1.173146832984941453e+07 1.241143186424181238e+07 1.314837325979637541e+07 1.394581421141517721e+07 1.481212934130594507e+07 1.575552816720592231e+07 1.678234358995347843e+07 1.789518552301670611e+07 1.910090505226268619e+07 2.041207191993179917e+07 2.184093380182198435e+07 2.339701341258422285e+07 2.508493157432467490e+07 2.691681362315907702e+07 2.891149485501119867e+07 3.108738361283778399e+07 3.345903147678015009e+07 3.603510802459719032e+07 3.883636137730274349e+07 4.189097247425114363e+07 4.522637293892096728e+07 4.886406864896555245e+07 5.281884290589759499e+07 5.712435205834981799e+07 6.182276617281003296e+07 6.695550874134871364e+07 7.255591889384169877e+07 7.865193290448562801e+07 8.529811624122035503e+07 9.255833935844755173e+07 1.004952201740718335e+08 1.091592223517493457e+08 1.185993231780896038e+08 1.289042715694164783e+08 1.401765076826470792e+08 1.525212484169317782e+08 1.660337690892939568e+08 1.808181738865689337e+08 1.970226637240801156e+08 2.148038901890819669e+08 2.343051556993688047e+08 2.556244030269029737e+08 2.788809045825504065e+08 3.042849698102394342e+08 3.320724640882409811e+08 3.624902860916781425e+08 3.957783674004134536e+08 4.322248064776168466e+08 4.721888213703694344e+08 5.160477945189562440e+08 5.641587239744943380e+08 6.168114301375294924e+08 6.744139327052780390e+08
1.371995743390617676e+12 1.323348187884006104e+12 1.270464610118455566e+12 1.214225213600748535e+12 1.155501351227844971e+12 1.095131654160186768e+12 1.033902377071524780e+12 9.725323480195509033e+11 9.116625538497492676e+11 8.518500996469305420e+11 7.935660664916712646e+11 7.371966574090949707e+11 6.830469599161903076e+11 6.313466524139654541e+11 5.822570257055778809e+11 5.358787649014176636e+11 4.922600272180641479e+11 4.514044465400382080e+11 4.132787878132958984e+11 3.778200578688861084e+11 3.449419510196207275e+11 3.145405665084878540e+11 2.864993807598273926e+11 2.606934914314708557e+11 2.369931740293452454e+11 2.152668070722680664e+11 1.953832302288986816e+11 1.772136031029965210e+11 1.606328318242954102e+11 1.455206274842288818e+11 1.317622556796633301e+11 1.192490307208993988e+11 1.078786019632828522e+11 9.755507362034239197e+10 8.818899357113067627e+10 7.969724124921437073e+10 7.200283978647589111e+10 6.503471321964416504e+10 5.872740575249153900e+10 5.302077677871990967e+10 4.785968257152832794e+10 4.319365318939080048e+10 3.897657118415453339e+10 3.516635707778130341e+10 3.172466525075839233e+10 2.861659281482776260e+10 2.581040318588368988e+10 2.327726539480224609e+10 2.099100964414650726e+10 1.892789921088109970e+10 1.706641848702523041e+10 1.538707672263201332e+10 1.387222687271957207e+10 1.250589883858002472e+10 1.127364632333094597e+10 1.016240648268589592e+10 9.160371537392372131e+09 8.256871517694792747e+09 7.442267327759472847e+09 6.707853345440091133e+09 6.045768807046981812e+09 5.448917265539689064e+09 4.910893451943536758e+09 4.425916912378908157e+09 3.988771835811115742e+09 3.594752529679113865e+09 3.239614041362769604e+09 2.919527462592731953e+09 2.631039491123221874e+09 2.371035859110000610e+09 2.136708270578460455e+09 1.925524521107455015e+09 1.735201501415311098e+09 1.563680812972084999e+09 1.409106748156406403e+09 1.269806409922060013e+09 1.144271766545192003e+09 1.031143455898991466e+09 9.291961709627685547e+08 8.373254740293847322e+08 7.545359014397420883e+08 6.799302337519910336e+08 6.126998181484315395e+08 5.521158406911092997e+08 4.975214558488137126e+08 4.483246896184651852e+08 4.039920406318300962e+08 3.640427109475141764e+08 3.280434048459548354e+08 2.956036399341430068e+08 2.663715202843820453e+08 2.400299262301660180e+08 2.162930798703150749e+08 1.949034493338617086e+08 1.756289584728673995e+08 1.582604719149785936e+08 1.426095283552660346e+08 1.285062976279865056e+08 1.157977395007815063e+08 1.043459443013758808e+08 9.402663744263309240e+07 8.472783167631262541e+07 7.634861249758340418e+07 6.879804355803371966e+07 6.199418023976032436e+07 5.586318071081569791e+07 5.033850483526685834e+07 4.536019226055612415e+07 4.087421186089070141e+07 3.683187548716504127e+07 3.318930966969516501e+07 2.990697954727260768e+07 2.694925986145781726e+07 2.428404836470087990e+07 2.188241745028124377e+07 1.971830022614465654e+07 1.776820762793999538e+07 1.601097350295094587e+07 1.442752489980060235e+07 1.300067507205679268e+07 1.171493695013205707e+07 1.055635505781639367e+07 9.512354049801502377e+06 8.571602226816358045e+06 7.723888547444737516e+06 6.960011802095191553e+06 6.271680746525379829e+06 5.651424111217495985e+06 5.092509510044038296e+06 4.588870368216663599e+06 4.135040076519999653e+06 3.726092657240615692e+06 3.357589297858661506e+06 3.025530172241621651e+06 2.726311026456926484e+06 2.456684058024585247e+06 2.213722664023577236e+06 1.994789675451294519e+06 1.797508733069863869e+06 1.619738494066491257e+06 1.459549389577249764e+06 1.315202680808107369e+06 1.185131586433892837e+06 1.067924276435866719e+06 9.623085477956514806e+05 8.671380157171296887e+05 7.813796704967635451e+05 7.041026649848886300e+05 6.344682109370371327e+05 5.717204745898859110e+05 5.151783726417937432e+05 4.642281795907582273e+05 4.183168661889820360e+05 3.769460967087402241e+05 3.396668198649443802e+05 3.060743946833632072e+05 2.758041984097613022e+05 2.485276687873443298e+05 2.239487377445378224e+05 2.018006177835689450e+05 1.818429061885630363e+05 1.638589756215346279e+05 1.476536227831522119e+05 1.330509496162398427e+05 1.198924540540430899e+05 1.080353095897282474e+05 9.735081499309242645e+04 8.772299734727713803e+04 7.904735324245410447e+04 7.122971446303528501e+04 6.418522585625010106e+04 5.783742428757527523e+04 5.211740868572631007e+04 4.696309216863243637e+04 4.231852813274459186e+04 3.813330299084644503e+04 3.436198896695925941e+04 3.096365100880921091e+04 2.790140246573271361e+04 2.514200470921197120e+04 2.265550635019495894e+04 2.041491813715569515e+04 1.839592000613357959e+04 1.657659710298338177e+04 1.493720191253761004e+04 1.345993991275552980e+04 1.212877642728310821e+04 1.092926257993846957e+04 9.848378461979573331e+03 8.874391809840308269e+03 7.996730659379620192e+03 7.205868594391205079e+03 6.493221343825643089e+03 5.851053605357269589e+03 5.272395083929863176e+03 4.750964833936351170e+03 4.281103083818189589e+03 3.857709803087410364e+03 3.476189344957466801e+03 3.132400563716873421e+03
9.403508917233330011e+08 9.192799376561725140e+08 8.971858442788920403e+08 8.743924291728491783e+08 8.511863027384223938e+08 8.278152093097246885e+08 8.044885457523036003e+08 7.813794308760448694e+08 7.586277668658694029e+08 7.363438345158524513e+08 7.146120730606578588e+08 6.934947971718184948e+08 6.730356899707677364e+08 6.532629788623831272e+08 6.341922511876382828e+08 6.158289015109739304e+08 5.981702248503720760e+08 5.812071833612319231e+08 5.649258805590064526e+08 5.493087792594727278e+08 5.343356986645669341e+08 5.199846236086215973e+08 5.062323557214246392e+08 4.930550326984270811e+08 4.804285383293374181e+08 4.683288226172454953e+08 4.567321483193275332e+08 4.456152775941037536e+08 4.349556101489629149e+08 4.247312823239584565e+08 4.149212348918991089e+08 4.055052559647362232e+08 3.964640042363940477e+08 3.877790168289496899e+08 3.794327052120831609e+08 3.714083420083599091e+08 3.636900409560796618e+08 3.562627318575194478e+08 3.491121319767671824e+08 3.422247150540765524e+08 3.355876788611371517e+08 3.291889120241634846e+08 3.230169606812743545e+08 3.170609954105988145e+08 3.113107787604651451e+08 3.057566336283636093e+08 3.003894126674333811e+08 2.952004688449212313e+08 2.901816272339115143e+08 2.853251580855433345e+08 2.806237512022239566e+08 2.760704916116343141e+08 2.716588365254460573e+08 2.673825935547100902e+08 2.632359001450586021e+08 2.592132041885697544e+08 2.553092457648578882e+08 2.515190399612609148e+08 2.478378607205600441e+08 2.442612256642111242e+08 2.407848818393632472e+08 2.374047923388171792e+08 2.341171237443763912e+08 2.309182343456638157e+08 2.278046630883087218e+08 2.247731192073912024e+08 2.218204725040948987e+08 2.189437442256257534e+08 2.161400985105613172e+08 2.134068343638824522e+08 2.107413781279747784e+08 2.081412764178737700e+08 2.056041894909298420e+08 2.031278850229045749e+08 2.007102322642540932e+08 1.983491965520182848e+08 1.960428341543076336e+08 1.937892874258674383e+08 1.915867802546057105e+08 1.894336137802863121e+08 1.873281623678345382e+08 1.852688698188628852e+08 1.832542458061168492e+08 1.812828625165611207e+08 1.793533514897788167e+08 1.774644006392512321e+08 1.756147514449140728e+08 1.738031963061651587e+08 1.720285760452224910e+08 1.702897775514062345e+08 1.685857315575468540e+08 1.669154105403099060e+08 1.652778267367714942e+08 1.636720302700897157e+08 1.620971073775880039e+08 1.605521787350109518e+08 1.590363978711197674e+08 1.575489496671809554e+08 1.560890489362549484e+08 1.546559390775245130e+08 1.532488908012110889e+08 1.518672009199152887e+08 1.505101912024849653e+08 1.491772072867651582e+08 1.478676176478152573e+08 1.465808126183979809e+08 1.453162034587431848e+08 1.440732214727828503e+08 1.428513171682243943e+08 1.416499594579971433e+08 1.404686349007583559e+08 1.393068469782869220e+08 1.381641154077289104e+08 1.370399754867801964e+08 1.359339774700110257e+08 1.348456859746427536e+08 1.337746794141917229e+08 1.327205494584870487e+08 1.316829005186600983e+08 1.306613492557857335e+08 1.296555241119323522e+08 1.286650648624514639e+08 1.276896221884051263e+08 1.267288572680936605e+08 1.257824413867043704e+08 1.248500555631609559e+08 1.239313901933020353e+08 1.230261447085692883e+08 1.221340272494308352e+08 1.212547543528080434e+08 1.203880506528164893e+08 1.195336485941676795e+08 1.186912881576159894e+08 1.178607165968674719e+08 1.170416881864001155e+08 1.162339639796739072e+08 1.154373115772371441e+08 1.146515049042631239e+08 1.138763239970735013e+08 1.131115547982310355e+08 1.123569889598039985e+08 1.116124236544262916e+08 1.108776613937968612e+08 1.101525098542803377e+08 1.094367817092871219e+08 1.087302944681297839e+08 1.080328703210657388e+08 1.073443359902519584e+08 1.066645225863508731e+08 1.059932654705403149e+08 1.053304041216909587e+08 1.046757820084884316e+08 1.040292464662864506e+08 1.033906485784890652e+08 1.027598430622686446e+08 1.021366881584367007e+08 1.015210455252922922e+08 1.009127801362827569e+08 1.003117601813168228e+08 9.971785697158017755e+07 9.913094484770947695e+07 9.855090109118653834e+07 9.797760583882379532e+07 9.741094200021384656e+07 9.685079517802585661e+07 9.629705359103389084e+07 9.574960799976961315e+07 9.520835163469453156e+07 9.467318012679392099e+07 9.414399144049721956e+07 9.362068580883422494e+07 9.310316567074158788e+07 9.259133561043573916e+07 9.208510229877460003e+07 9.158437443653112650e+07 9.108906269950746000e+07 9.059907968541958928e+07 9.011433986248706281e+07 8.963475951966340840e+07 8.916025671844747663e+07 8.869075124621653557e+07 8.822616457102596760e+07 8.776641979782193899e+07 8.731144162601563334e+07 8.686115630837035179e+07 8.641549161115354300e+07 8.597437677550974488e+07 8.553774248000982404e+07 8.510552080433586240e+07 8.467764519406129420e+07 8.425405042648786306e+07 8.383467257750307024e+07 8.341944898942223191e+07 8.300831823978137970e+07 8.260122011104850471e+07 8.219809556122158468e+07 8.179888669528327882e+07 8.140353673748347163e+07 8.101199000442160666e+07 8.062419187890209258e+07
2.790977638396337032e+09 2.693201470445621490e+09 2.586840917479664803e+09 2.473639737858030319e+09 2.355328979671589375e+09 2.233580324768082142e+09 2.109967068556694031e+09 1.985933629308749199e+09 1.862773174606977701e+09 1.741612923786795855e+09 1.623411493597334623e+09 1.508960592888409853e+09 1.398891274161032438e+09 1.293686219468534470e+09 1.193694666043557644e+09 1.099141501572804451e+09 1.010142531322462201e+09 9.267206539677946568e+08 8.488156775387034416e+08 7.762979422246644497e+08 7.089938660070331097e+08 6.466971905027251244e+08 5.891781076881151199e+08 5.362049253569271564e+08 4.875456993219276071e+08 4.429517319069307446e+08 4.021651313511563540e+08 3.649241935318923593e+08 3.309380620930608511e+08 2.999129317748590708e+08 2.715901073152726293e+08 2.457399513174914122e+08 2.221624416360575259e+08 2.007439989936253130e+08 1.813897615850565135e+08 1.639711240813284814e+08 1.483420714250594676e+08 1.343447085620223284e+08 1.217780949921257794e+08 1.104537567657894194e+08 1.002202040245778859e+08 9.095341378621195257e+07 8.254847090669888258e+07 7.490939302142927051e+07 6.795424706408827007e+07 6.161463148706844449e+07 5.583235261920468509e+07 5.056130765089946985e+07 4.577427564424175024e+07 4.144280088776236773e+07 3.753467963955318928e+07 3.401634657861863077e+07 3.085250012762017176e+07 2.800520517395075411e+07 2.544073954519147053e+07 2.312985376559380442e+07 2.104696340597176924e+07 1.916920224497642368e+07 1.747585112582470104e+07 1.594873525441138446e+07 1.457188357824699394e+07 1.333116646143158339e+07 1.221301264738766849e+07 1.120434870727771148e+07 1.029412477640099637e+07 9.472998315860591829e+06 8.732938335036503151e+06 8.065664626233062707e+06 7.463050134086344391e+06 6.918583615763517097e+06 6.427055825997533277e+06 5.984159860480930656e+06 5.584724447069734335e+06 5.223592147671777755e+06 4.896914226663242094e+06 4.601876946051158011e+06 4.336293188356813043e+06 4.096864036788175814e+06 3.880333961269663181e+06 3.684446935010841116e+06 3.507750827959818766e+06 3.349201888361535035e+06 3.206692639132733457e+06 3.078220186790195759e+06 2.962483274286522064e+06 2.858772648250218946e+06 2.766615458561914042e+06 2.684716591124829371e+06 2.611919476345069241e+06 2.547522258495072369e+06 2.491234485468955245e+06 2.442871143005927093e+06 2.401683386482660659e+06 2.367047062347494997e+06 2.338613854736049660e+06 2.316300027505217120e+06 2.300059755741290282e+06 2.289549775690253824e+06 2.284517278151163366e+06 2.284853768131747376e+06 2.290588162405453157e+06 2.301780110221993644e+06 2.318417072884027380e+06 2.340528623538256623e+06 2.368178442454448435e+06 2.401439124673592392e+06 2.440484059712234885e+06 2.485621471773230936e+06 2.537144195719678886e+06 2.595266134529438801e+06 2.660063294664345682e+06 2.731883520377168898e+06 2.811400292300462257e+06 2.899206244450607803e+06 2.995682672064075712e+06 3.100905277203626931e+06 3.215518830434249714e+06 3.340652695295643061e+06 3.477279658021002077e+06 3.625989132923357189e+06 3.786883580457402859e+06 3.961095375510667916e+06 4.150363708228690550e+06 4.356186374135807157e+06 4.579449293811610900e+06 4.820394447694419883e+06 5.080934211721628904e+06 5.363657233811666258e+06 5.670807307669294067e+06 6.003694654306972399e+06 6.362915537605289370e+06 6.751576306085071526e+06 7.173491506655483507e+06 7.631997541997560300e+06 8.129046316048708744e+06 8.666016847488677129e+06 9.247848450530830771e+06 9.880227875303233042e+06 1.056821923477154784e+07 1.131494114348737150e+07 1.212337326590124890e+07 1.300094568989793025e+07 1.395550053099343926e+07 1.499344023705335706e+07 1.611750223856204003e+07 1.733124012974932045e+07 1.864515534041551873e+07 2.007075098944967240e+07 2.161876093219433352e+07 2.329715870435987413e+07 2.511761252655835822e+07 2.710024406593758613e+07 2.926843686086085811e+07 3.164786496567801759e+07 3.426506883380160481e+07 3.715045139327490330e+07 4.033687723469138891e+07 4.385139284946364909e+07 4.770395503844626993e+07 5.187561832967705280e+07 5.637034894846130908e+07 6.122042265773905814e+07 6.646783841982688755e+07 7.216821882545919716e+07 7.839316688465185463e+07 8.521362302819047868e+07 9.269857449348351359e+07 1.009114188565530032e+08 1.098938145287505686e+08 1.196626090129185319e+08 1.302901084822594076e+08 1.418838871022576988e+08 1.545748170535789430e+08 1.685219757947926223e+08 1.839105174080100954e+08 2.009304849481109083e+08 2.197655880969527066e+08 2.405587085623857379e+08 2.633432488127887249e+08 2.880922894394697547e+08 3.149552132839997411e+08 3.441479819040972590e+08 3.759493169173094630e+08 4.107314063318820000e+08 4.489249715005902052e+08 4.909371652414918542e+08 5.371748985776418447e+08 5.879941236014759541e+08 6.436044595826035738e+08 7.042710197775521278e+08 7.705443241566866636e+08 8.431081079672850370e+08 9.228066282102950811e+08 1.010687819401264071e+09 1.107895980026682615e+09 1.215570527674017906e+09 1.334787105123412371e+09 1.466311684239329338e+09 1.610290718876921892e+09 1.767288193456480503e+09
9.165096572224876881e+08 8.956755475205152035e+08 8.737873957799910307e+08 8.511620350506880283e+08 8.280802367180151939e+08 8.047849532407370806e+08 7.814816977889261246e+08 7.583404547119145393e+08 7.354985793760163784e+08 7.130642385049319267e+08 6.911200592596892118e+08 6.697267303452177048e+08 6.489263966279172897e+08 6.287457536587653160e+08 6.091987979253464937e+08 5.902892266637678146e+08 5.720124942917275429e+08 5.543575524954879284e+08 5.373083061334050894e+08 5.208448207426522970e+08 5.049443177886896133e+08 4.895819870248206854e+08 4.747316463014662266e+08 4.603662754353123903e+08 4.464584459972254634e+08 4.329806661048961282e+08 4.199056581813763380e+08 4.072065830382476449e+08 3.948572187357680202e+08 3.828321115756906271e+08 3.711067068750525713e+08 3.596574594196282625e+08 3.484619336850189567e+08 3.374989101189439297e+08 3.267484687409345508e+08 3.161920660741443634e+08 3.058126229570090771e+08 2.955946060608884692e+08 2.855240632944905758e+08 2.755887455629933476e+08 2.657782235656000674e+08 2.560839670803389549e+08 2.464994545278140903e+08 2.370204128289483786e+08 2.276446920625649095e+08 2.183721972684267759e+08 2.092048791109625399e+08 2.001464994616090655e+08 1.912020161406065226e+08 1.823781371081695557e+08 1.736833647283009291e+08 1.651277894075357020e+08 1.567236740566910803e+08 1.484864241693169773e+08 1.404319685044675171e+08 1.325760289625591934e+08 1.249338143346437365e+08 1.175166494416981339e+08 1.103297628589235991e+08 1.033787401007099450e+08 9.666982397601909935e+07 9.020962068843393028e+07 8.401446258027192950e+07 7.811000759371012449e+07 7.251444202526599169e+07 6.723847319916544855e+07 6.228635205367819220e+07 5.765100966514243186e+07 5.331771082141575217e+07 4.927251672994672507e+07 4.550228297998078167e+07 4.199383363865914941e+07 3.872710976876928657e+07 3.568020573856623471e+07 3.283559343632063642e+07 3.017906670284252614e+07 2.769955824842438474e+07 2.539382166770843789e+07 2.325991415068749338e+07 2.129309131104129553e+07 1.948662757383925095e+07 1.783202931350439042e+07 1.631747360940226726e+07 1.493119863160452060e+07 1.366277556488565169e+07 1.250284345419094525e+07 1.144279154047115892e+07 1.047430199496293813e+07 9.589818962489062920e+06 8.782566089425407350e+06 8.046411366582406685e+06 7.375352916935818270e+06 6.762871837855303660e+06 6.203289970220398158e+06 5.691810574607233517e+06 5.224306974681587890e+06 4.797089090574419126e+06 4.406747055767680518e+06 4.050275085097089410e+06 3.725013037944654934e+06 3.428576252717472147e+06 3.158455872187198605e+06 2.911967984521775972e+06 2.686868383919172455e+06 2.481292379991110880e+06 2.293639191464921460e+06 2.121822069513873197e+06 1.963439162868876243e+06 1.816656332794159185e+06 1.680093454793500714e+06 1.552715762859753566e+06 1.433962085874378681e+06 1.323531759059573291e+06 1.221110388615075732e+06 1.126365635554965818e+06 1.038932465649094665e+06 9.582504062245796667e+05 8.837288601256581023e+05 8.148771114602696616e+05 7.512791711119877873e+05 6.925662472743829712e+05 6.383622606600347208e+05 5.883236607458832441e+05 5.421541557171909371e+05 4.995925952210344258e+05 4.603970263696857146e+05 4.243157101795877097e+05 3.911189138604401960e+05 3.606045470195600064e+05 3.325918191088858293e+05 3.069074839372947463e+05 2.833660301926418324e+05 2.618018672603545128e+05 2.420717866018663626e+05 2.240502321689025266e+05 2.075981772472790035e+05 1.925355237863446237e+05 1.787129801223976247e+05 1.660134348136542249e+05 1.543434444381480280e+05 1.436162507710059290e+05 1.337440851698207553e+05 1.246563103691260185e+05 1.162969789918722672e+05 1.086207113875433570e+05 1.015679875818197906e+05 9.506558252781617921e+04 8.905696391758802929e+04 8.349976387772333692e+04 7.836146609140993678e+04 7.360222220588960045e+04 6.917887460097941221e+04 6.505915212023795902e+04 6.121947591545567411e+04 5.764186685263509571e+04 5.430181787617666851e+04 5.117406870171306946e+04 4.824019016374954663e+04 4.548707260323094670e+04 4.290462853372163227e+04 4.047804972776642535e+04 3.819313931840431906e+04 3.603983528179355926e+04 3.401124633389244264e+04 3.210169307886456227e+04 3.030117397811846968e+04 2.860058510316700995e+04 2.699359476980094405e+04 2.547597847848439051e+04 2.404371710652570619e+04 2.268914160397592423e+04 2.140567988840598628e+04 2.018876632682533818e+04 1.903534708797375060e+04 1.794216759567355984e+04 1.690366398188727908e+04 1.591537539793889664e+04 1.497421874000435309e+04 1.407812754433553710e+04 1.322483040479058218e+04 1.241108574610456708e+04 1.163447540074561766e+04 1.089337365811443851e+04 1.018670820315059245e+04 9.513288863481218868e+03 8.871662656623018847e+03 8.260790214305419795e+03 7.679951487588105920e+03 7.128612996753045991e+03 6.606179709114268007e+03 6.111989996330155918e+03 5.645450073047053593e+03 5.205982354938727440e+03 4.792982769833641214e+03 4.405793836461638421e+03 4.043688723950725944e+03 3.705864913618512674e+03 3.391445985575040140e+03 3.099492967942869655e+03 2.829044072885988044e+03
