# Supplementary material for: A cosmic-ray loaded nascent outflow driven by a massive star cluster
Source: Nat Commun. 2025 Dec 9;16:10820. doi: 10.1038/s41467-025-65592-4 (PMC12690131; doi:10.1038/s41467-025-65592-4)
Supplement: Supplementary file 3 — Source Data [file 41467_2025_65592_MOESM3_ESM.zip › fig_source_data/SupplFig4_radio_limits.dat]

# nu (MHz)               nuFnu (erg cm-2 s-1) 
4.500000000000000000e+01 4.975945229631972815e-13
1.500000000000000000e+02 1.500411827659017021e-12
4.080000000000000000e+02 2.467692497766799945e-12
1.420000000000000000e+03 2.707189457960710267e-12
2.280000000000000000e+04 4.922554362111927041e-12
