# Supplementary material for: A cosmic-ray loaded nascent outflow driven by a massive star cluster
Source: Nat Commun. 2025 Dec 9;16:10820. doi: 10.1038/s41467-025-65592-4 (PMC12690131; doi:10.1038/s41467-025-65592-4)
Supplement: Supplementary file 3 — Source Data [file 41467_2025_65592_MOESM3_ESM.zip › fig_source_data/data_fig9b.txt]

# Rows: 1. Time [kyr]; 2. Advection [pc]; 3.-7. Diffusion for D=1e26,1e26.5,1e27,1e27.5,1e28 cm2s-1 [pc]
0.000000000000000000e+00 2.404809619238477136e+00 4.809619238476954273e+00 7.214428857715430965e+00 9.619238476953908545e+00 1.202404809619238613e+01 1.442885771543086193e+01 1.683366733466933951e+01 1.923847695390781709e+01 2.164328657314629467e+01 2.404809619238477225e+01 2.645290581162324983e+01 2.885771543086172386e+01 3.126252505010020144e+01 3.366733466933867902e+01 3.607214428857715660e+01 3.847695390781563418e+01 4.088176352705411176e+01 4.328657314629258934e+01 4.569138276553106692e+01 4.809619238476954450e+01 5.050100200400802208e+01 5.290581162324649966e+01 5.531062124248497724e+01 5.771543086172344772e+01 6.012024048096192530e+01 6.252505010020040288e+01 6.492985971943888046e+01 6.733466933867735804e+01 6.973947895791583562e+01 7.214428857715431320e+01 7.454909819639279078e+01 7.695390781563126836e+01 7.935871743486974594e+01 8.176352705410822352e+01 8.416833667334670110e+01 8.657314629258517868e+01 8.897795591182365627e+01 9.138276553106213385e+01 9.378757515030061143e+01 9.619238476953908901e+01 9.859719438877756659e+01 1.010020040080160442e+02 1.034068136272545217e+02 1.058116232464929993e+02 1.082164328657314769e+02 1.106212424849699545e+02 1.130260521042084321e+02 1.154308617234468954e+02 1.178356713426853730e+02 1.202404809619238506e+02 1.226452905811623282e+02 1.250501002004008058e+02 1.274549098196392833e+02 1.298597194388777609e+02 1.322645290581162385e+02 1.346693386773547161e+02 1.370741482965931937e+02 1.394789579158316712e+02 1.418837675350701488e+02 1.442885771543086264e+02 1.466933867735471040e+02 1.490981963927855816e+02 1.515030060120240591e+02 1.539078156312625367e+02 1.563126252505010143e+02 1.587174348697394919e+02 1.611222444889779695e+02 1.635270541082164470e+02 1.659318637274549246e+02 1.683366733466934022e+02 1.707414829659318798e+02 1.731462925851703574e+02 1.755511022044088350e+02 1.779559118236473125e+02 1.803607214428857901e+02 1.827655310621242677e+02 1.851703406813627453e+02 1.875751503006012229e+02 1.899799599198397004e+02 1.923847695390781780e+02 1.947895791583166556e+02 1.971943887775551332e+02 1.995991983967936108e+02 2.020040080160320883e+02 2.044088176352705659e+02 2.068136272545090435e+02 2.092184368737475211e+02 2.116232464929859987e+02 2.140280561122244762e+02 2.164328657314629538e+02 2.188376753507014314e+02 2.212424849699399090e+02 2.236472945891783866e+02 2.260521042084168641e+02 2.284569138276553417e+02 2.308617234468937909e+02 2.332665330661322685e+02 2.356713426853707460e+02 2.380761523046092236e+02 2.404809619238477012e+02 2.428857715430861788e+02 2.452905811623246564e+02 2.476953907815631339e+02 2.501002004008016115e+02 2.525050100200400891e+02 2.549098196392785667e+02 2.573146292585170727e+02 2.597194388777555218e+02 2.621242484969940278e+02 2.645290581162324770e+02 2.669338677354709830e+02 2.693386773547094322e+02 2.717434869739479382e+02 2.741482965931863873e+02 2.765531062124248933e+02 2.789579158316633425e+02 2.813627254509018485e+02 2.837675350701402976e+02 2.861723446893788037e+02 2.885771543086172528e+02 2.909819639278557588e+02 2.933867735470942080e+02 2.957915831663327140e+02 2.981963927855711631e+02 3.006012024048096691e+02 3.030060120240481183e+02 3.054108216432866243e+02 3.078156312625250735e+02 3.102204408817635226e+02 3.126252505010020286e+02 3.150300601202404778e+02 3.174348697394789838e+02 3.198396793587174329e+02 3.222444889779559389e+02 3.246492985971943881e+02 3.270541082164328941e+02 3.294589178356713433e+02 3.318637274549098493e+02 3.342685370741482984e+02 3.366733466933868044e+02 3.390781563126252536e+02 3.414829659318637596e+02 3.438877755511022087e+02 3.462925851703407147e+02 3.486973947895791639e+02 3.511022044088176699e+02 3.535070140280561191e+02 3.559118236472946251e+02 3.583166332665330742e+02 3.607214428857715802e+02 3.631262525050100294e+02 3.655310621242485354e+02 3.679358717434869845e+02 3.703406813627254905e+02 3.727454909819639397e+02 3.751503006012024457e+02 3.775551102204408949e+02 3.799599198396794009e+02 3.823647294589178500e+02 3.847695390781563560e+02 3.871743486973948052e+02 3.895791583166333112e+02 3.919839679358717603e+02 3.943887775551102663e+02 3.967935871743487155e+02 3.991983967935872215e+02 4.016032064128256707e+02 4.040080160320641767e+02 4.064128256513026258e+02 4.088176352705411318e+02 4.112224448897795810e+02 4.136272545090180870e+02 4.160320641282565362e+02 4.184368737474950422e+02 4.208416833667334913e+02 4.232464929859719973e+02 4.256513026052104465e+02 4.280561122244489525e+02 4.304609218436874016e+02 4.328657314629259076e+02 4.352705410821643568e+02 4.376753507014028628e+02 4.400801603206413120e+02 4.424849699398798180e+02 4.448897795591182671e+02 4.472945891783567731e+02 4.496993987975952223e+02 4.521042084168337283e+02 4.545090180360721774e+02 4.569138276553106834e+02 4.593186372745491326e+02 4.617234468937875818e+02 4.641282565130260878e+02 4.665330661322645369e+02 4.689378757515030429e+02 4.713426853707414921e+02 4.737474949899799981e+02 4.761523046092184472e+02 4.785571142284569532e+02 4.809619238476954024e+02 4.833667334669339084e+02 4.857715430861723576e+02 4.881763527054108636e+02 4.905811623246493127e+02 4.929859719438878187e+02 4.953907815631262679e+02 4.977955911823647739e+02 5.002004008016032230e+02 5.026052104208417290e+02 5.050100200400801782e+02 5.074148296593186842e+02 5.098196392785571334e+02 5.122244488977955825e+02 5.146292585170341454e+02 5.170340681362725945e+02 5.194388777555110437e+02 5.218436873747494928e+02 5.242484969939880557e+02 5.266533066132265049e+02 5.290581162324649540e+02 5.314629258517034032e+02 5.338677354709419660e+02 5.362725450901804152e+02 5.386773547094188643e+02 5.410821643286573135e+02 5.434869739478958763e+02 5.458917835671343255e+02 5.482965931863727747e+02 5.507014028056112238e+02 5.531062124248497867e+02 5.555110220440882358e+02 5.579158316633266850e+02 5.603206412825651341e+02 5.627254509018036970e+02 5.651302605210421461e+02 5.675350701402805953e+02 5.699398797595190445e+02 5.723446893787576073e+02 5.747494989979960565e+02 5.771543086172345056e+02 5.795591182364729548e+02 5.819639278557115176e+02 5.843687374749499668e+02 5.867735470941884159e+02 5.891783567134268651e+02 5.915831663326654279e+02 5.939879759519038771e+02 5.963927855711423263e+02 5.987975951903807754e+02 6.012024048096193383e+02 6.036072144288577874e+02 6.060120240480962366e+02 6.084168336673346857e+02 6.108216432865732486e+02 6.132264529058116977e+02 6.156312625250501469e+02 6.180360721442885961e+02 6.204408817635270452e+02 6.228456913827656081e+02 6.252505010020040572e+02 6.276553106212425064e+02 6.300601202404809555e+02 6.324649298597195184e+02 6.348697394789579675e+02 6.372745490981964167e+02 6.396793587174348659e+02 6.420841683366734287e+02 6.444889779559118779e+02 6.468937875751503270e+02 6.492985971943887762e+02 6.517034068136273390e+02 6.541082164328657882e+02 6.565130260521042374e+02 6.589178356713426865e+02 6.613226452905812494e+02 6.637274549098196985e+02 6.661322645290581477e+02 6.685370741482965968e+02 6.709418837675351597e+02 6.733466933867736088e+02 6.757515030060120580e+02 6.781563126252505072e+02 6.805611222444890700e+02 6.829659318637275192e+02 6.853707414829659683e+02 6.877755511022044175e+02 6.901803607214429803e+02 6.925851703406814295e+02 6.949899799599198786e+02 6.973947895791583278e+02 6.997995991983968906e+02 7.022044088176353398e+02 7.046092184368737890e+02 7.070140280561122381e+02 7.094188376753508010e+02 7.118236472945892501e+02 7.142284569138276993e+02 7.166332665330661484e+02 7.190380761523047113e+02 7.214428857715431604e+02 7.238476953907816096e+02 7.262525050100200588e+02 7.286573146292586216e+02 7.310621242484970708e+02 7.334669338677355199e+02 7.358717434869739691e+02 7.382765531062125319e+02 7.406813627254509811e+02 7.430861723446894302e+02 7.454909819639278794e+02 7.478957915831664423e+02 7.503006012024048914e+02 7.527054108216433406e+02 7.551102204408817897e+02 7.575150300601203526e+02 7.599198396793588017e+02 7.623246492985972509e+02 7.647294589178357000e+02 7.671342685370742629e+02 7.695390781563127121e+02 7.719438877755511612e+02 7.743486973947896104e+02 7.767535070140280595e+02 7.791583166332666224e+02 7.815631262525050715e+02 7.839679358717435207e+02 7.863727454909819699e+02 7.887775551102205327e+02 7.911823647294589819e+02 7.935871743486974310e+02 7.959919839679358802e+02 7.983967935871744430e+02 8.008016032064128922e+02 8.032064128256513413e+02 8.056112224448897905e+02 8.080160320641283533e+02 8.104208416833668025e+02 8.128256513026052517e+02 8.152304609218437008e+02 8.176352705410822637e+02 8.200400801603207128e+02 8.224448897795591620e+02 8.248496993987976111e+02 8.272545090180361740e+02 8.296593186372746231e+02 8.320641282565130723e+02 8.344689378757515215e+02 8.368737474949900843e+02 8.392785571142285335e+02 8.416833667334669826e+02 8.440881763527054318e+02 8.464929859719439946e+02 8.488977955911824438e+02 8.513026052104208929e+02 8.537074148296593421e+02 8.561122244488979049e+02 8.585170340681363541e+02 8.609218436873748033e+02 8.633266533066132524e+02 8.657314629258518153e+02 8.681362725450902644e+02 8.705410821643287136e+02 8.729458917835671627e+02 8.753507014028057256e+02 8.777555110220441748e+02 8.801603206412826239e+02 8.825651302605210731e+02 8.849699398797596359e+02 8.873747494989980851e+02 8.897795591182365342e+02 8.921843687374749834e+02 8.945891783567135462e+02 8.969939879759519954e+02 8.993987975951904446e+02 9.018036072144288937e+02 9.042084168336674566e+02 9.066132264529059057e+02 9.090180360721443549e+02 9.114228456913828040e+02 9.138276553106213669e+02 9.162324649298598160e+02 9.186372745490982652e+02 9.210420841683367144e+02 9.234468937875751635e+02 9.258517034068137264e+02 9.282565130260521755e+02 9.306613226452906247e+02 9.330661322645290738e+02 9.354709418837676367e+02 9.378757515030060858e+02 9.402805611222445350e+02 9.426853707414829842e+02 9.450901803607215470e+02 9.474949899799599962e+02 9.498997995991984453e+02 9.523046092184368945e+02 9.547094188376754573e+02 9.571142284569139065e+02 9.595190380761523556e+02 9.619238476953908048e+02 9.643286573146293676e+02 9.667334669338678168e+02 9.691382765531062660e+02 9.715430861723447151e+02 9.739478957915832780e+02 9.763527054108217271e+02 9.787575150300601763e+02 9.811623246492986254e+02 9.835671342685371883e+02 9.859719438877756374e+02 9.883767535070140866e+02 9.907815631262525358e+02 9.931863727454910986e+02 9.955911823647295478e+02 9.979959919839679969e+02 1.000400801603206446e+03 1.002805611222445009e+03 1.005210420841683458e+03 1.007615230460921907e+03 1.010020040080160356e+03 1.012424849699398919e+03 1.014829659318637368e+03 1.017234468937875818e+03 1.019639278557114267e+03 1.022044088176352830e+03 1.024448897795591165e+03 1.026853707414829842e+03 1.029258517034068291e+03 1.031663326653306740e+03 1.034068136272545189e+03 1.036472945891783638e+03 1.038877755511022087e+03 1.041282565130260537e+03 1.043687374749498986e+03 1.046092184368737662e+03 1.048496993987976111e+03 1.050901803607214561e+03 1.053306613226453010e+03 1.055711422845691459e+03 1.058116232464929908e+03 1.060521042084168357e+03 1.062925851703406806e+03 1.065330661322645483e+03 1.067735470941883932e+03 1.070140280561122381e+03 1.072545090180360830e+03 1.074949899799599280e+03 1.077354709418837729e+03 1.079759519038076178e+03 1.082164328657314627e+03 1.084569138276553076e+03 1.086973947895791753e+03 1.089378757515030202e+03 1.091783567134268651e+03 1.094188376753507100e+03 1.096593186372745549e+03 1.098997995991983998e+03 1.101402805611222448e+03 1.103807615230460897e+03 1.106212424849699573e+03 1.108617234468938022e+03 1.111022044088176472e+03 1.113426853707414921e+03 1.115831663326653370e+03 1.118236472945891819e+03 1.120641282565130268e+03 1.123046092184368717e+03 1.125450901803607394e+03 1.127855711422845843e+03 1.130260521042084292e+03 1.132665330661322741e+03 1.135070140280561191e+03 1.137474949899799640e+03 1.139879759519038089e+03 1.142284569138276538e+03 1.144689378757515215e+03 1.147094188376753664e+03 1.149498997995992113e+03 1.151903807615230562e+03 1.154308617234469011e+03 1.156713426853707460e+03 1.159118236472945910e+03 1.161523046092184359e+03 1.163927855711423035e+03 1.166332665330661484e+03 1.168737474949899934e+03 1.171142284569138383e+03 1.173547094188376832e+03 1.175951903807615281e+03 1.178356713426853730e+03 1.180761523046092179e+03 1.183166332665330856e+03 1.185571142284569305e+03 1.187975951903807754e+03 1.190380761523046203e+03 1.192785571142284653e+03 1.195190380761523102e+03 1.197595190380761551e+03 1.200000000000000000e+03
1.888957430773259105e+01 2.032665595939144509e+01 2.158502178777984781e+01 2.271162788429809964e+01 2.373634390302720831e+01 2.467948739228054933e+01 2.555557895906317611e+01 2.637539877663528998e+01 2.714719575042896693e+01 2.787743917067640353e+01 2.857130741095664561e+01 2.923301764095494804e+01 2.986605529317426999e+01 3.047333804418241598e+01 3.105733570340531102e+01 3.162015962605514474e+01 3.216363057394399760e+01 3.268933102408613678e+01 3.319864605148107017e+01 3.369279568176705197e+01 3.417286078285621898e+01 3.463980399833096868e+01 3.509448683030993266e+01 3.553768369934834936e+01 3.597009360730457672e+01 3.639234988198334975e+01 3.680502837366227453e+01 3.720865439235399208e+01 3.760370861326469338e+01 3.799063213106124692e+01 3.836983080747564401e+01 3.874167902874182090e+01 3.910652296740298794e+01 3.946468342569971810e+01 3.981645832397590823e+01 4.016212488651870416e+01 4.050194156837357440e+01 4.083614975948626835e+01 4.116497529666604294e+01 4.148862980906719145e+01 4.180731191893642062e+01 4.212120831610656779e+01 4.243049472200183203e+01 4.273533675665401432e+01 4.303589072032912810e+01 4.333230429976577369e+01 4.362471720767619132e+01 4.391326176301622297e+01 4.419806341855635878e+01 4.447924124145477265e+01 4.475690835182125937e+01 4.503117232364932931e+01 4.530213555196677078e+01 4.556989558959994469e+01 4.583454545655221324e+01 4.609617392465465002e+01 4.635486577984876533e+01 4.661070206419992701e+01 4.686376029951300382e+01 4.711411469422115772e+01 4.736183633504318635e+01 4.760699336475000365e+01 4.784965114724408153e+01 4.808987242103476945e+01 4.832771744208542941e+01 4.856324411691289100e+01 4.879650812673545346e+01 4.902756304339003890e+01 4.925646043767180515e+01 4.948324998068951430e+01 4.970797953877584519e+01 4.993069526244367751e+01 5.015144166983597529e+01 5.037026172507751909e+01 5.058719691190202639e+01 5.080228730289614703e+01 5.101557162467306483e+01 5.122708731926283576e+01 5.143687060198269023e+01 5.164495651602958048e+01 5.185137898401752210e+01 5.205617085666504806e+01 5.225936395882185082e+01 5.246098913300904343e+01 5.266107628063446811e+01 5.285965440103200308e+01 5.305675162846264925e+01 5.325239526720552874e+01 5.344661182485693018e+01 5.363942704394743544e+01 5.383086593197915448e+01 5.402095278997795447e+01 5.420971123964882565e+01 5.439716424921663673e+01 5.458333415802857047e+01 5.476824269998974160e+01 5.495191102589843979e+01 5.513435972474318447e+01 5.531560884401937273e+01 5.549567790912021792e+01 5.567458594185224996e+01 5.585235147812319667e+01 5.602899258484669787e+01 5.620452687610539755e+01 5.637897152861179961e+01 5.655234329650349423e+01 5.672465852550701726e+01 5.689593316650321952e+01 5.706618278852410953e+01 5.723542259121021658e+01 5.740366741675512685e+01 5.757093176136284995e+01 5.773722978624175539e+01 5.790257532815776642e+01 5.806698190956794292e+01 5.823046274835482450e+01 5.839303076718001506e+01 5.855469860247551139e+01 5.871547861308899741e+01 5.887538288859999369e+01 5.903442325732098084e+01 5.919261129399875188e+01 5.934995832722893283e+01 5.950647544659682353e+01 5.966217350955662369e+01 5.981706314806065450e+01 5.997115477494945424e+01 6.012445859011319982e+01 6.027698458643430257e+01 6.042874255552046492e+01 6.057974209323733561e+01 6.072999260504879970e+01 6.087950331117346536e+01 6.102828325156451683e+01 6.117634129072056481e+01 6.132368612233413074e+01 6.147032627378469272e+01 6.161627011048219771e+01 6.176152584006732127e+01 6.190610151647407378e+01 6.205000504386011073e+01 6.219324418041013303e+01 6.233582654201712359e+01 6.247775960584623789e+01 6.261905071378593846e+01 6.275970707579048735e+01 6.289973577311810971e+01 6.303914376146863674e+01 6.317793787402447236e+01 6.331612482439834366e+01 6.345371120949153720e+01 6.359070351226555573e+01 6.372710810443069107e+01 6.386293124905426311e+01 6.399817910309160141e+01 6.413285771984237726e+01 6.426697305133521354e+01 6.440053095064251920e+01 6.453353717412890944e+01 6.466599738363458982e+01 6.479791714859652529e+01 6.492930194810956834e+01 6.506015717292906686e+01 6.519048812741765175e+01 6.532030003143755437e+01 6.544959802219054268e+01 6.557838715600719581e+01 6.570667241008710846e+01 6.583445868419177316e+01 6.596175080229157572e+01 6.608855351416858070e+01 6.621487149697624375e+01 6.634070935675781300e+01 6.646607162992442852e+01 6.659096278469439767e+01 6.671538722249484010e+01 6.683934927932679670e+01 6.696285322709503873e+01 6.708590327490379934e+01 6.720850357031913802e+01 6.733065820059933060e+01 6.745237119389410907e+01 6.757364652041364650e+01 6.769448809356832442e+01 6.781489977108012113e+01 6.793488535606645939e+01 6.805444859809726665e+01 6.817359319422638464e+01 6.829232278999742789e+01 6.841064098042564012e+01 6.852855131095576269e+01 6.864605727839716565e+01 6.876316233183634097e+01 6.887986987352803681e+01 6.899618325976510391e+01 6.911210580172789264e+01 6.922764076631391106e+01 6.934279137694807105e+01 6.945756081437410501e+01 6.957195221742782110e+01 6.968596868379260911e+01 6.979961327073768018e+01 6.991288899583949501e+01 7.002579883768693492e+01 7.013834573657062776e+01 7.025053259515668458e+01 7.036236227914567110e+01 7.047383761791675738e+01 7.058496140515767081e+01 7.069573639948096400e+01 7.080616532502656923e+01 7.091625087205146372e+01 7.102599569750641706e+01 7.113540242560030435e+01 7.124447364835243945e+01 7.135321192613287167e+01 7.146161978819149851e+01 7.156969973317562506e+01 7.167745422963692192e+01 7.178488571652759731e+01 7.189199660368612399e+01 7.199878927231311820e+01 7.210526607543708622e+01 7.221142933837077749e+01 7.231728135915800237e+01 7.242282440901151119e+01 7.252806073274180676e+01 7.263299254917727410e+01 7.273762205157606786e+01 7.284195140802931689e+01 7.294598276185668340e+01 7.304971823199376502e+01 7.315315991337199364e+01 7.325630987729087451e+01 7.335917017178303468e+01 7.346174282197209493e+01 7.356402983042352162e+01 7.366603317748871405e+01 7.376775482164244124e+01 7.386919669981368486e+01 7.397036072771034299e+01 7.407124880013752488e+01 7.417186279130987714e+01 7.427220455515805497e+01 7.437227592562923917e+01 7.447207871698230974e+01 7.457161472407707947e+01 7.467088572265855362e+01 7.476989346963560479e+01 7.486863970335465979e+01 7.496712614386832740e+01 7.506535449319899556e+01 7.516332643559778148e+01 7.526104363779856499e+01 7.535850774926765894e+01 7.545572040244873335e+01 7.555268321300343359e+01 7.564939778004780635e+01 7.574586568638424922e+01 7.584208849872955227e+01 7.593806776793881852e+01 7.603380502922540529e+01 7.612930180237704292e+01 7.622455959196818753e+01 7.631957988756855116e+01 7.641436416394817854e+01 7.650891388127882919e+01 7.660323048533193457e+01 7.669731540767315892e+01 7.679117006585364891e+01 7.688479586359792961e+01 7.697819419098877347e+01 7.707136642464865872e+01 7.716431392791851351e+01 7.725703805103314892e+01 7.734954013129396344e+01 7.744182149323854958e+01 7.753388344880778504e+01 7.762572729750978340e+01 7.771735432658147147e+01 7.780876581114728197e+01 7.789996301437531656e+01 7.799094718763096523e+01 7.808171957062806712e+01 7.817228139157744238e+01 7.826263386733332084e+01 7.835277820353702793e+01 7.844271559475873801e+01 7.853244722463664118e+01 7.862197426601414918e+01 7.871129788107472791e+01 7.880041922147471212e+01 7.888933942847393155e+01 7.897805963306433341e+01 7.906658095609661530e+01 7.915490450840481174e+01 7.924303139092896231e+01 7.933096269483587548e+01 7.941869950163804504e+01 7.950624288331071909e+01 7.959359390240713594e+01 7.968075361217201191e+01 7.976772305665333818e+01 7.985450327081242961e+01 7.994109528063226833e+01 8.002750010322431251e+01 8.011371874693359985e+01 8.019975221144233046e+01 8.028560148787180140e+01 8.037126755888296259e+01 8.045675139877539550e+01 8.054205397358479956e+01 8.062717624117905757e+01 8.071211915135289416e+01 8.079688364592122696e+01 8.088147065881089759e+01 8.096588111615136540e+01 8.105011593636389478e+01 8.113417603024949187e+01 8.121806230107556246e+01 8.130177564466131912e+01 8.138531694946206585e+01 8.146868709665200470e+01 8.155188696020616135e+01 8.163491740698103172e+01 8.171777929679392116e+01 8.180047348250141681e+01 8.188300081007662357e+01 8.196536211868530586e+01 8.204755824076094939e+01 8.212959000207887073e+01 8.221145822182917584e+01 8.229316371268875230e+01 8.237470728089228089e+01 8.245608972630225253e+01 8.253731184247799035e+01 8.261837441674373395e+01 8.269927823025587088e+01 8.278002405806910247e+01 8.286061266920182788e+01 8.294104482670056200e+01 8.302132128770359998e+01 8.310144280350361612e+01 8.318141011960965159e+01 8.326122397580806478e+01 8.334088510622287060e+01 8.342039423937502818e+01 8.349975209824117428e+01 8.357895940031147575e+01 8.365801685764661499e+01 8.373692517693426396e+01 8.381568505954456327e+01 8.389429720158503301e+01 8.397276229395470182e+01 8.405108102239756818e+01 8.412925406755529423e+01 8.420728210501931699e+01 8.428516580538217795e+01 8.436290583428824164e+01 8.444050285248384569e+01 8.451795751586661254e+01 8.459527047553426371e+01 8.467244237783285143e+01 8.474947386440426556e+01 8.482636557223314355e+01 8.490311813369328320e+01 8.497973217659337308e+01 8.505620832422223998e+01 8.513254719539338566e+01 8.520874940448911161e+01 8.528481556150406107e+01 8.536074627208806476e+01 8.543654213758874505e+01 8.551220375509326743e+01 8.558773171746986463e+01 8.566312661340863599e+01 8.573838902746197732e+01 8.581351954008438554e+01 8.588851872767197904e+01 8.596338716260127910e+01 8.603812541326776397e+01 8.611273404412375498e+01 8.618721361571601847e+01 8.626156468472274241e+01 8.633578780399017205e+01 8.640988352256886174e+01 8.648385238574931577e+01 8.655769493509735923e+01 8.663141170848899719e+01 8.670500324014494709e+01 8.677847006066465951e+01 8.685181269705996954e+01 8.692503167278846377e+01 8.699812750778620796e+01 8.707110071850040356e+01 8.714395181792133371e+01 8.721668131561425241e+01 8.728928971775061996e+01 8.736177752713921052e+01 8.743414524325665127e+01 8.750639336227784781e+01 8.757852237710572751e+01 8.765053277740103965e+01 8.772242504961144505e+01 8.779419967700054883e+01 8.786585713967639322e+01 8.793739791461979394e+01 8.800882247571226458e+01 8.808013129376357142e+01 8.815132483653916040e+01 8.822240356878707246e+01 8.829336795226465995e+01 8.836421844576501883e+01 8.843495550514305137e+01 8.850557958334128728e+01 8.857609113041539217e+01 8.864649059355946292e+01 8.871677841713098189e+01 8.878695504267534488e+01 8.885702090895050276e+01 8.892697645195096356e+01 8.899682210493166679e+01 8.906655829843163019e+01 8.913618546029735512e+01 8.920570401570579122e+01 8.927511438718732961e+01 8.934441699464827025e+01 8.941361225539333191e+01 8.948270058414759376e+01 8.955168239307847955e+01 8.962055809181740074e+01 8.968932808748108698e+01 8.975799278469284559e+01 8.982655258560343725e+01 8.989500788991188074e+01 8.996335909488587390e+01 9.003160659538215782e+01 9.009975078386655412e+01 9.016779205043380330e+01 9.023573078282727522e+01 9.030356736645839533e+01 9.037130218442582930e+01 9.043893561753461086e+01 9.050646804431487169e+01 9.057389984104062819e+01 9.064123138174811345e+01 9.070846303825406665e+01 9.077559518017380924e+01 9.084262817493916486e+01 9.090956238781608079e+01 9.097639818192220673e+01 9.104313591824416108e+01 9.110977595565482545e+01 9.117631865093012777e+01 9.124276435876599578e+01 9.130911343179499795e+01 9.137536622060274283e+01 9.144152307374419308e+01 9.150758433775985168e+01 9.157355035719167802e+01 9.163942147459897569e+01 9.170519803057389652e+01 9.177088036375715774e+01 9.183646881085319080e+01 9.190196370664546066e+01 9.196736538401140137e+01 9.203267417393740857e+01 9.209789040553344819e+01 9.216301440604783579e+01 9.222804650088144740e+01 9.229298701360227142e+01 9.235783626595943474e+01 9.242259457789722887e+01 9.248726226756906499e+01 9.255183965135118740e+01 9.261632704385631598e+01 9.268072475794711806e+01 9.274503310474952400e+01 9.280925239366609958e+01 9.287338293238896370e+01 9.293742502691289076e+01 9.300137898154807203e+01 9.306524509893294805e+01 9.312902368004671416e+01 9.319271502422179765e+01 9.325631942915632067e+01 9.331983719092623630e+01 9.338326860399753571e+01 9.344661396123824204e+01 9.350987355393023392e+01 9.357304767178115412e+01 9.363613660293600560e+01 9.369914063398876181e+01 9.376206004999373533e+01 9.382489513447707452e+01 9.388764616944787633e+01 9.395031343540938451e+01 9.401289721137001720e+01 9.407539777485428090e+01 9.413781540191362751e+01
0.000000000000000000e+00 1.785549046707364029e+00 2.525147678135905238e+00 3.092661668303328781e+00 3.571098093414728059e+00 3.992609045597612649e+00 4.373684075145969352e+00 4.724118731296138129e+00 5.050295356271810476e+00 5.356647140122091422e+00 5.646401861537643008e+00 5.921996232705095231e+00 6.185323336606657563e+00 6.437888642759245883e+00 6.680912780059776956e+00 6.915401721734149021e+00 7.142196186829456117e+00 7.362007319295383212e+00 7.575443034407714826e+00 7.783027853332785462e+00 7.985218091195225298e+00 8.182413663592736697e+00 8.374967388613921315e+00 8.563192404620151521e+00 8.747368150291938704e+00 8.927745233536819924e+00 9.104549431637842360e+00 9.277985004909986344e+00 9.448237462592276259e+00 9.615475887741059324e+00 9.779854904134685611e+00 9.941516350342379127e+00 1.010059071254362095e+01 1.025719835727670670e+01 1.041145059723752198e+01 1.056345061695822629e+01 1.071329428024418284e+01 1.086107083732125922e+01 1.100686354651078069e+01 1.115075022272965555e+01 1.129280372307528602e+01 1.143309237809704015e+01 1.157168037599977062e+01 1.170862810590957892e+01 1.184399246541019046e+01 1.197782713679283795e+01 1.211018283582409438e+01 1.224110753630103687e+01 1.237064667321331513e+01 1.249884332695154754e+01 1.262573839067952441e+01 1.275137072271355443e+01 1.287577728551849177e+01 1.299899327272968286e+01 1.312105222543790894e+01 1.324198613882625430e+01 1.336182556011955391e+01 1.348059967869611597e+01 1.359833640911488040e+01 1.371506246772711535e+01 1.383080344346829804e+01 1.394558386336162492e+01 1.405942725320806552e+01 1.417235619388841350e+01 1.428439237365891223e+01 1.439555663678353170e+01 1.450586902881175000e+01 1.461534883878033320e+01 1.472401463859076642e+01 1.483188431979001010e+01 1.493897512796076477e+01 1.504530369490851882e+01 1.515088606881542965e+01 1.525573774251586379e+01 1.535987368003463338e+01 1.546330834151664391e+01 1.556605570666557092e+01 1.566812929679907285e+01 1.576954219561908843e+01 1.587030706878756270e+01 1.597043618239045060e+01 1.606994142036627338e+01 1.616883430096929430e+01 1.626712599233185941e+01 1.636482732718547339e+01 1.646194881679547706e+01 1.655850066416013178e+01 1.665449277652097138e+01 1.674993477722784263e+01 1.684483601699892574e+01 1.693920558461292813e+01 1.703305231706811185e+01 1.712638480924030304e+01 1.721921142306971575e+01 1.731154029630443247e+01 1.740337935082637344e+01 1.749473630058387741e+01 1.758561865915341471e+01 1.767603374695133311e+01 1.776598869811528303e+01 1.785549046707363985e+01 1.794454583481998000e+01 1.803316141490872226e+01 1.812134365918681667e+01 1.820909886327568472e+01 1.829643317181645301e+01 1.838335258349093948e+01 1.846986295582998139e+01 1.855597000981997269e+01 1.864167933431792079e+01 1.872699639028462570e+01 1.881192651484506939e+01 1.889647492518455252e+01 1.898064672228862904e+01 1.906444689453443431e+01 1.914788032114054062e+01 1.923095177548211865e+01 1.931366592827773943e+01 1.939602735065389183e+01 1.947804051709287165e+01 1.955970980826937122e+01 1.964103951378100277e+01 1.972203383477739180e+01 1.980269688649255144e+01 1.988303270068475825e+01 1.996304522798806502e+01 2.004273834017932998e+01 2.012211583236445378e+01 2.020118142508724191e+01 2.027993876636434223e+01 2.035839143364929171e+01 2.043654293572869562e+01 2.051439671455341340e+01 2.059195614700744059e+01 2.066922454661701281e+01 2.074620516520244706e+01 2.082290119447504395e+01 2.089931576758119292e+01 2.097545196059587980e+01 2.105131279396757549e+01 2.112690123391645258e+01 2.120222019378768152e+01 2.127727253536166430e+01 2.135206107012279375e+01 2.142658856048836569e+01 2.150085772099914294e+01 2.157487121947303876e+01 2.164863167812329792e+01 2.172214167464251844e+01 2.179540374325373264e+01 2.186842037572984765e+01 2.194119402238250771e+01 2.201372709302156139e+01 2.208602195788614964e+01 2.215808094854846999e+01 2.222990635879117249e+01 2.230150044545931109e+01 2.237286542928776001e+01 2.244400349570497255e+01 2.251491679561384629e+01 2.258560744615057203e+01 2.265607753142210967e+01 2.272632910322314359e+01 2.279636418173312151e+01 2.286618475619408031e+01 2.293579278556989465e+01 2.300519019918760932e+01 2.307437889736135617e+01 2.314336075199954124e+01 2.321213760719572861e+01 2.328071127980388511e+01 2.334908355999835550e+01 2.341725621181915784e+01 2.348523097370303958e+01 2.355300955900069937e+01 2.362059365648068976e+01 2.368798493082038092e+01 2.375518502308434776e+01 2.382219555119067067e+01 2.388901811036539868e+01 2.395565427358567590e+01 2.402210559201173012e+01 2.408837359540819634e+01 2.415445979255500575e+01 2.422036567164818877e+01 2.428609270069089376e+01 2.435164232787491301e+01 2.441701598195296796e+01 2.448221507260207375e+01 2.454724099077820298e+01 2.461209510906252618e+01 2.467677878199942754e+01 2.474129334642663025e+01 2.480564012179754485e+01 2.486982041049612491e+01 2.493383549814443256e+01 2.499768665390309508e+01 2.506137513076492240e+01 2.512490216584175684e+01 2.518826898064489228e+01 2.525147678135904883e+01 2.531452675911032912e+01 2.537742009022804979e+01 2.544015793650086366e+01 2.550274144542710886e+01 2.556517175045970447e+01 2.562744997124568513e+01 2.568957721386045279e+01 2.575155457103698353e+01 2.581338312239008559e+01 2.587506393463581489e+01 2.593659806180619043e+01 2.599798654545936571e+01 2.605923041488530956e+01 2.612033068730718099e+01 2.618128836807842674e+01 2.624210445087581789e+01 2.630277991788841163e+01 2.636331574000265476e+01 2.642371287698360405e+01 2.648397227765250861e+01 2.654409488006069395e+01 2.660408161165992880e+01 2.666393338946936709e+01 2.672365112023910783e+01 2.678323570061045800e+01 2.684268801727301224e+01 2.690200894711860968e+01 2.696119935739223195e+01 2.702026010583993099e+01 2.707919204085384735e+01 2.713799600161441816e+01 2.719667281822976079e+01 2.725522331187244163e+01 2.731364829491353063e+01 2.737194857105409795e+01 2.743012493545423069e+01 2.748817817485955928e+01 2.754610906772538925e+01 2.760391838433849543e+01 2.766160688693659608e+01 2.771917532982566357e+01 2.777662445949495762e+01 2.783395501472995548e+01 2.789116772672324984e+01 2.794826331918328677e+01 2.800524250844123131e+01 2.806210600355577611e+01 2.811885450641613104e+01 2.817548871184307302e+01 2.823200930768821593e+01 2.828841697493148644e+01 2.834471238777682700e+01 2.840089621374626105e+01 2.845696911377218896e+01 2.851293174228812433e+01 2.856878474731782447e+01 2.862452877056279377e+01 2.868016444748834815e+01 2.873569240740811281e+01 2.879111327356706340e+01 2.884642766322317442e+01 2.890163618772758625e+01 2.895673945260347537e+01 2.901173805762350000e+01 2.906663259688603063e+01 2.912142365888994533e+01 2.917611182660830238e+01 2.923069767756066639e+01 2.928518178388428339e+01 2.933956471240405506e+01 2.939384702470132993e+01 2.944802927718153285e+01 2.950211202114076059e+01 2.955609580283119442e+01 2.960998116352547527e+01 2.966376863958002019e+01 2.971745876249731566e+01 2.977105205898719831e+01 2.982454905102713738e+01 2.987795025592152953e+01 2.993125618636008411e+01 2.998446735047525280e+01 3.003758425189872128e+01 3.009060738981703764e+01 3.014353725902634196e+01 3.019637434998623249e+01 3.024911914887282194e+01 3.030177213763085931e+01 3.035433379402518739e+01 3.040680459169126237e+01 3.045918500018499486e+01 3.051147548503172757e+01 3.056367650777454870e+01 3.061578852602178813e+01 3.066781199349384224e+01 3.071974736006926676e+01 3.077159507183012366e+01 3.082335557110674884e+01 3.087502929652173478e+01 3.092661668303328781e+01 3.097811816197798507e+01 3.102953416111282436e+01 3.108086510465668439e+01 3.113211141333114185e+01 3.118327350440073076e+01 3.123435179171256593e+01 3.128534668573541566e+01 3.133625859359814569e+01 3.138708791912767992e+01 3.143783506288638563e+01 3.148850042220883694e+01 3.153908439123817686e+01 3.158958736096185760e+01 3.164000971924690830e+01 3.169035185087468776e+01 3.174061413757512540e+01 3.179079695806054318e+01 3.184090068805889118e+01 3.189092570034659246e+01 3.194087236478090119e+01 3.199074104833181309e+01 3.204053211511349986e+01 3.209024592641534923e+01 3.213988284073254675e+01 3.218944321379623119e+01 3.223892739860322365e+01 3.228833574544540141e+01 3.233766860193858861e+01 3.238692631305111291e+01 3.243610922113193595e+01 3.248521766593842131e+01 3.253425198466371882e+01 3.258321251196377943e+01 3.263209957998397925e+01 3.268091351838543801e+01 3.272965465437094679e+01 3.277832331271053334e+01 3.282691981576676454e+01 3.287544448351957982e+01 3.292389763359095411e+01 3.297227958126907055e+01 3.302059063953233675e+01 3.306883111907296779e+01 3.311700132832026355e+01 3.316510157346368715e+01 3.321313215847553124e+01 3.326109338513331437e+01 3.330898555304194275e+01 3.335680895965550974e+01 3.340456390029888922e+01 3.345225066818896664e+01 3.349986955445568526e+01 3.354742084816274428e+01 3.359490483632810509e+01 3.364232180394419913e+01 3.368967203399785149e+01 3.373695580749001977e+01 3.378417340345523456e+01 3.383132509898081963e+01 3.387841116922585627e+01 3.392543188743991323e+01 3.397238752498155634e+01 3.401927835133661659e+01 3.406610463413622369e+01 3.411286663917466200e+01 3.415956463042690672e+01 3.420619887006608195e+01 3.425276961848060608e+01 3.429927713429112401e+01 3.434572167436729018e+01 3.439210349384434551e+01 3.443842284613943150e+01 3.448467998296774084e+01 3.453087515435849753e+01 3.457700860867074510e+01 3.462308059260886495e+01 3.466909135123800922e+01 3.471504112799931363e+01 3.476093016472489694e+01 3.480675870165274688e+01 3.485252697744133599e+01 3.489823522918420906e+01 3.494388369242422243e+01 3.498947260116775482e+01 3.503500218789869791e+01 3.508047268359228354e+01 3.512588431772874031e+01 3.517123731830682942e+01 3.521653191185720999e+01 3.526176832345556988e+01 3.530694677673577075e+01 3.535206749390266623e+01 3.539713069574492010e+01 3.544213660164754742e+01 3.548708542960442003e+01 3.553197739623056606e+01 3.557681271677435575e+01 3.562159160512953804e+01 3.566631427384714925e+01 3.571098093414727970e+01 3.575559179593071235e+01 3.580014706779045497e+01 3.584464695702306614e+01 3.588909166963996000e+01 3.593348141037851207e+01 3.597781638271305127e+01 3.602209678886576683e+01 3.606632282981744453e+01 3.611049470531813199e+01 3.615461261389764047e+01 3.619867675287597564e+01 3.624268731837363333e+01 3.628664450532177455e+01 3.633054850747227960e+01 3.637439951740775967e+01 3.641819772655136944e+01 3.646194332517658410e+01 3.650563650241681302e+01 3.654927744627497077e+01 3.659286634363290602e+01 3.663640338026072385e+01 3.667988874082604411e+01 3.672332260890311773e+01 3.676670516698187896e+01 3.681003659647691961e+01 3.685331707773625709e+01 3.689654679005021620e+01 3.693972591165996278e+01 3.698285461976617228e+01 3.702593309053747106e+01 3.706896149911884208e+01 3.711194001963994538e+01 3.715486882522329637e+01 3.719774808799247268e+01 3.724057797908010059e+01 3.728335866863584158e+01 3.732609032583429354e+01 3.736877311888280673e+01 3.741140721502915767e+01 3.745399278056925141e+01 3.749652998085463906e+01 3.753901898030006379e+01 3.758145994239082199e+01 3.762385302969013878e+01 3.766619840384640838e+01 3.770849622560039194e+01 3.775074665479235847e+01 3.779294985036910504e+01 3.783510597039092715e+01 3.787721517203857502e+01 3.791927761162001076e+01 3.796129344457725807e+01 3.800326282549305290e+01 3.804518590809747991e+01 3.808706284527460184e+01 3.812889378906886861e+01 3.817067889069164011e+01 3.821241830052750288e+01 3.825411216814065796e+01 3.829576064228108123e+01 3.833736387089079045e+01 3.837892200110993457e+01 3.842043517928288310e+01 3.846190355096423730e+01 3.850332726092477031e+01 3.854470645315735311e+01 3.858604127088275959e+01 3.862733185655547885e+01 3.866857835186940662e+01 3.870978089776356512e+01 3.875093963442768086e+01 3.879205470130778366e+01 3.883312623711169920e+01 3.887415437981450594e+01 3.891513926666392109e+01 3.895608103418574331e+01 3.899697981818904680e+01 3.903783575377151038e+01 3.907864897532460446e+01 3.911941961653874245e+01 3.916014781040840376e+01 3.920083368923716449e+01 3.924147738464275648e+01 3.928207902756200554e+01 3.932263874825574845e+01 3.936315667631372861e+01 3.940363294065940636e+01 3.944406766955478361e+01 3.948446099060507919e+01 3.952481303076349661e+01 3.956512391633583547e+01 3.960539377298510288e+01 3.964562272573612489e+01 3.968581089898003000e+01 3.972595841647876824e+01 3.976606540136951651e+01 3.980613197616914078e+01 3.984615826277851625e+01 3.988614438248688288e+01
0.000000000000000000e+00 3.175205105374331982e+00 4.490418123336673339e+00 5.499616566960433772e+00 6.350410210748663964e+00 7.099974458121389276e+00 7.777632336847205785e+00 8.400803070443121356e+00 8.980836246673346679e+00 9.525615316122996390e+00 1.004088017117783416e+01 1.053096396694753878e+01 1.099923313392086754e+01 1.144836481754219371e+01 1.188052963704619991e+01 1.229751649390755297e+01 1.270082042149732793e+01 1.309170603245882702e+01 1.347125437001001735e+01 1.384039817934113081e+01 1.419994891624277855e+01 1.455061774238811267e+01 1.489303206691958081e+01 1.522774873733770740e+01 1.555526467369441157e+01 1.587602552687165769e+01 1.619043279196315410e+01 1.649884970088130132e+01 1.680160614088624271e+01 1.709900278889565683e+01 1.739131460919089633e+01 1.767879383037915275e+01 1.796167249334669336e+01 1.824016464343023358e+01 1.851446822570493467e+01 1.878476673109977213e+01 1.905123063224599278e+01 1.931401864098259935e+01 1.957327881386811796e+01 1.982914952756707905e+01 2.008176034235566831e+01 2.033123276904290933e+01 2.057768095219185511e+01 2.082121228054203854e+01 2.106192793389507756e+01 2.129992337436416605e+01 2.153528878875276220e+01 2.176810948787642275e+01 2.199846626784173509e+01 2.222643573762032432e+01 2.245209061668336048e+01 2.267550000597464788e+01 2.289672963508438741e+01 2.311584208812966423e+01 2.333289701054161824e+01 2.354795129869554415e+01 2.376105927409239982e+01 2.397227284360262090e+01 2.418164164711161490e+01 2.438921319375674557e+01 2.459503298781510594e+01 2.479914464518703099e+01 2.500159000131999676e+01 2.520240921132936407e+01 2.540164084299465586e+01 2.559932196324132292e+01 2.579548821865724761e+01 2.599017391053934389e+01 2.618341206491765405e+01 2.637523449796173125e+01 2.656567187713620726e+01 2.675475377843834934e+01 2.694250874002003471e+01 2.712896431246964113e+01 2.731414710600436635e+01 2.749808283480216886e+01 2.768079635868226163e+01 2.786231172232541198e+01 2.804265219220941319e+01 2.822184029142009365e+01 2.839989783248555710e+01 2.857684594836899095e+01 2.875270512174477844e+01 2.892749521267272783e+01 2.910123548477622535e+01 2.927394463002200453e+01 2.944564079219178865e+01 2.961634158912920967e+01 2.978606413383916163e+01 2.995482505451125022e+01 3.012264051353350425e+01 3.028952622555798868e+01 3.045549747467541479e+01 3.062056913075189613e+01 3.078475566497728622e+01 3.094807116467109154e+01 3.111052934738882314e+01 3.127214357436881187e+01 3.143292686335670894e+01 3.159289190084261989e+01 3.175205105374331538e+01 3.191041638056008622e+01 3.206799964204054731e+01 3.222481231137131630e+01 3.238086558392630820e+01 3.253617038659434257e+01 3.269073738670777374e+01 3.284457700059309815e+01 3.299769940176260263e+01 3.315011452876564846e+01 3.330183209271637423e+01 3.345286158451425962e+01 3.360321228177248543e+01 3.375289325546864205e+01 3.390191337633106627e+01 3.405028132097370275e+01 3.419800557779131367e+01 3.434509445262658289e+01 3.449155607421961633e+01 3.463739839945014864e+01 3.478262921838179267e+01 3.492725615911764692e+01 3.507128669247561703e+01 3.521472813649159406e+01 3.535758766075830550e+01 3.549987229060695171e+01 3.564158891113860506e+01 3.578274427111193035e+01 3.592334498669338672e+01 3.606339754507586548e+01 3.620290830797132742e+01 3.634188351498274017e+01 3.648032928686046716e+01 3.661825162864776217e+01 3.675565643272012295e+01 3.689254948172266779e+01 3.702893645140986933e+01 3.716482291339144695e+01 3.730021433778820494e+01 3.743511609580149013e+01 3.756953346219954426e+01 3.770347161772409805e+01 3.783693565142031900e+01 3.796993056289301194e+01 3.810246126449198556e+01 3.823453258342917849e+01 3.836614926383025193e+01 3.849731596872303641e+01 3.862803728196519870e+01 3.875831771011337423e+01 3.888816168423603870e+01 3.901757356167190949e+01 3.914655762773623593e+01 3.927511809737647042e+01 3.940325911677947346e+01 3.953098476493166658e+01 3.965829905513415810e+01 3.978520593647404979e+01 3.991170929525376465e+01 4.003781295637962501e+01 4.016352068471133663e+01 4.028883618637340192e+01 4.041376311003005384e+01 4.053830504812481195e+01 4.066246553808581865e+01 4.078624806349821341e+01 4.090965605524455384e+01 4.103269289261432817e+01 4.115536190438371023e+01 4.127766636986631710e+01 4.139960951993614913e+01 4.152119453802338711e+01 4.164242456108407708e+01 4.176330268054447714e+01 4.188383194322086922e+01 4.200401535221560323e+01 4.212385586779015512e+01 4.224335640821588811e+01 4.236251985060319925e+01 4.248134903170972621e+01 4.259984674872833210e+01 4.271801576005533008e+01 4.283585878603965824e+01 4.295337850971359472e+01 4.307057757750552440e+01 4.318745859993519076e+01 4.330402415229226420e+01 4.342027677529827656e+01 4.353621897575284549e+01 4.365185322716433092e+01 4.376718197036556290e+01 4.388220761411494664e+01 4.399693253568347018e+01 4.411135908142797035e+01 4.422548956735101200e+01 4.433932627964782824e+01 4.445287147524064864e+01 4.456612738230077753e+01 4.467909620075874244e+01 4.479178010280289612e+01 4.490418123336672096e+01 4.501630171060523367e+01 4.512814362636064658e+01 4.523970904661777581e+01 4.535100001194929575e+01 4.546201853795122361e+01 4.557276661566879028e+01 4.568324621201312397e+01 4.579345927016877482e+01 4.590340770999253550e+01 4.601309342840357886e+01 4.612251829976538176e+01 4.623168417625932847e+01 4.634059288825060463e+01 4.644924624464618290e+01 4.655764603324541895e+01 4.666579402108323649e+01 4.677369195476622821e+01 4.688134156080176496e+01 4.698874454592029082e+01 4.709590259739108831e+01 4.720281738333152077e+01 4.730949055300997230e+01 4.741592373714272668e+01 4.752211854818479964e+01 4.762807658061498017e+01 4.773379941121511649e+01 4.783928859934390942e+01 4.794454568720524179e+01 4.804957220011127106e+01 4.815436964674027820e+01 4.825893951938953563e+01 4.836328329422322980e+01 4.846740243151562311e+01 4.857129837588946231e+01 4.867497255654981103e+01 4.877842638751349114e+01 4.888166126783405474e+01 4.898467858182253565e+01 4.908747969926403698e+01 4.919006597563021188e+01 4.929243875228784333e+01 4.939459935670340229e+01 4.949654910264390395e+01 4.959828929037406198e+01 4.969982120684972671e+01 4.980114612590783452e+01 4.990226530845288977e+01 5.000318000263999352e+01 5.010389144405462503e+01 5.020440085588918322e+01 5.030470944911620990e+01 5.040481842265872814e+01 5.050472896355737618e+01 5.060444224713466355e+01 5.070395943715620746e+01 5.080328168598931171e+01 5.090241013475857557e+01 5.100134591349887359e+01 5.110009014130565674e+01 5.119864392648264584e+01 5.129700836668696695e+01 5.139518454907180001e+01 5.149317355042650490e+01 5.159097643731449523e+01 5.168859426620861797e+01 5.178602808362434473e+01 5.188327892625065374e+01 5.198034782107868779e+01 5.207723578552835164e+01 5.217394382757268545e+01 5.227047294586022730e+01 5.236682412983530810e+01 5.246299835985640669e+01 5.255899660731254386e+01 5.265481983473770100e+01 5.275046899592346250e+01 5.284594503602973958e+01 5.294124889169381021e+01 5.303638149113745470e+01 5.313134375427241451e+01 5.322613659280426646e+01 5.332076091033447796e+01 5.341521760246089912e+01 5.350950755687669869e+01 5.360363165346764447e+01 5.369759076440798395e+01 5.379138575425463387e+01 5.388501748004006942e+01 5.397848679136364325e+01 5.407179453048154727e+01 5.416494153239537468e+01 5.425792862493928226e+01 5.435075662886580261e+01 5.444342635793044849e+01 5.453593861897483919e+01 5.462829421200873270e+01 5.472049393029070075e+01 5.481253856040765982e+01 5.490442888235313035e+01 5.499616566960433772e+01 5.508774968919825454e+01 5.517918170180632131e+01 5.527046246180822919e+01 5.536159271736452325e+01 5.545257321048810439e+01 5.554340467711479334e+01 5.563408784717274358e+01 5.572462344465082396e+01 5.581501218766618422e+01 5.590525478853056285e+01 5.599535195381590569e+01 5.608530438441882637e+01 5.617511277562427097e+01 5.626477781716818072e+01 5.635430019329932350e+01 5.644368058284018730e+01 5.653291965924708506e+01 5.662201809066930025e+01 5.671097654000745791e+01 5.679979566497111421e+01 5.688847611813545058e+01 5.697701854699718638e+01 5.706542359402983067e+01 5.715369189673798189e+01 5.724182408771096675e+01 5.732982079467581116e+01 5.741768264054931592e+01 5.750541024348955688e+01 5.759300421694658922e+01 5.768046516971256210e+01 5.776779370597096630e+01 5.785499042534545566e+01 5.794205592294778739e+01 5.802899078942528632e+01 5.811579561100751334e+01 5.820247096955245070e+01 5.828901744259196249e+01 5.837543560337673654e+01 5.846172602092055826e+01 5.854788926004400906e+01 5.863392588141758921e+01 5.871983644160435034e+01 5.880562149310183884e+01 5.889128158438357730e+01 5.897681725993996338e+01 5.906222906031863573e+01 5.914751752216438518e+01 5.923268317825841933e+01 5.931772655755725054e+01 5.940264818523100843e+01 5.948744858270123359e+01 5.957212826767832325e+01 5.965668775419830894e+01 5.974112755265930730e+01 5.982544816985748071e+01 5.990965010902250043e+01 5.999373386985256928e+01 6.007769994854904638e+01 6.016154883785061003e+01 6.024528102706700849e+01 6.032889700211230632e+01 6.041239724553786772e+01 6.049578223656476439e+01 6.057905245111597736e+01 6.066220836184796639e+01 6.074525043818201198e+01 6.082817914633518086e+01 6.091099494935082959e+01 6.099369830712872442e+01 6.107628967645490548e+01 6.115876951103111026e+01 6.124113826150379225e+01 6.132339637549291922e+01 6.140554429762033806e+01 6.148758246953777018e+01 6.156951132995457243e+01 6.165133131466504324e+01 6.173304285657555823e+01 6.181464638573118009e+01 6.189614232934218307e+01 6.197753111181003760e+01 6.205881315475325266e+01 6.213998887703288432e+01 6.222105869477764628e+01 6.230202302140887127e+01 6.238288226766503897e+01 6.246363684162611918e+01 6.254428714873762374e+01 6.262483359183432441e+01 6.270527657116374343e+01 6.278561648440932430e+01 6.286585372671341787e+01 6.294598869069992730e+01 6.302602176649671861e+01 6.310595334175780380e+01 6.318578380168523978e+01 6.326551352905075731e+01 6.334514290421720517e+01 6.342467230515971721e+01 6.350410210748663076e+01 6.358343268446023444e+01 6.366266440701708262e+01 6.374179764378845192e+01 6.382083276112017245e+01 6.389977012309250881e+01 6.397861009153967160e+01 6.405735302606919390e+01 6.413599928408109463e+01 6.421454922078677896e+01 6.429300318922769009e+01 6.437136154029396096e+01 6.444962462274263260e+01 6.452779278321571610e+01 6.460586636625828305e+01 6.468384571433595909e+01 6.476173116785261641e+01 6.483952306516765418e+01 6.491722174261313683e+01 6.499482753451076178e+01 6.507234077318868515e+01 6.514976178899804893e+01 6.522709091032946560e+01 6.530432846362927535e+01 6.538147477341554747e+01 6.545853016229412447e+01 6.553549495097419708e+01 6.561236945828400735e+01 6.568915400118619630e+01 6.576584889479303797e+01 6.584245445238160244e+01 6.591897098540860611e+01 6.599539880352520527e+01 6.607173821459164742e+01 6.614798952469172377e+01 6.622415303814706533e+01 6.630022905753129692e+01 6.637621788368416276e+01 6.645211981572528259e+01 6.652793515106795041e+01 6.660366418543274847e+01 6.667930721286097651e+01 6.675486452572792473e+01 6.683033641475617515e+01 6.690572316902851924e+01 6.698102507600100353e+01 6.705624242151560566e+01 6.713137548981299574e+01 6.720642456354497085e+01 6.728138992378691796e+01 6.735627185005009210e+01 6.743107062029376664e+01 6.750578651093728411e+01 6.758041979687190803e+01 6.765497075147273165e+01 6.772943964661028815e+01 6.780382675266213255e+01 6.787813233852429562e+01 6.795235667162260995e+01 6.802650001792395074e+01 6.810056264194740550e+01 6.817454480677518802e+01 6.824844677406360915e+01 6.832226880405384861e+01 6.839601115558262734e+01 6.846967408609287986e+01 6.854325785164412821e+01 6.861676270692292690e+01 6.869018890525316579e+01 6.876353669860618822e+01 6.883680633761095180e+01 6.890999807156397594e+01 6.898311214843923267e+01 6.905614881489802315e+01 6.912910831629854158e+01 6.920199089670565229e+01 6.927479679890029729e+01 6.934752626438900336e+01 6.942017953341317593e+01 6.949275684495839300e+01 6.956525843676358534e+01 6.963768454533007457e+01 6.971003540593059711e+01 6.978231125261825696e+01 6.985451231823529383e+01 6.992663883442192230e+01 6.999869103162485828e+01 7.007066913910607298e+01 7.014257338495123406e+01 7.021440399607806171e+01 7.028616119824485509e+01 7.035784521605856412e+01 7.042945627298318811e+01 7.050099459134776225e+01 7.057246039235447199e+01 7.064385389608663957e+01 7.071517532151661101e+01 7.078642488651355791e+01 7.085760280785133602e+01 7.092870930121607387e+01
0.000000000000000000e+00 5.646401861537643008e+00 7.985218091195225298e+00 9.779854904134685611e+00 1.129280372307528602e+01 1.262573839067952441e+01 1.383080344346829804e+01 1.493897512796076477e+01 1.597043618239045060e+01 1.693920558461292813e+01 1.785549046707363985e+01 1.872699639028462570e+01 1.955970980826937122e+01 2.035839143364928816e+01 2.112690123391645258e+01 2.186842037572984765e+01 2.258560744615057203e+01 2.328071127980388511e+01 2.395565427358567590e+01 2.461209510906252618e+01 2.525147678135904883e+01 2.587506393463581489e+01 2.648397227765250861e+01 2.707919204085384735e+01 2.766160688693659608e+01 2.823200930768821237e+01 2.879111327356706340e+01 2.933956471240405506e+01 2.987795025592152953e+01 3.040680459169126237e+01 3.092661668303328781e+01 3.143783506288638563e+01 3.194087236478090119e+01 3.243610922113193595e+01 3.292389763359095411e+01 3.340456390029888922e+01 3.387841116922585627e+01 3.434572167436729018e+01 3.480675870165274688e+01 3.526176832345556988e+01 3.571098093414727970e+01 3.615461261389764047e+01 3.659286634363290602e+01 3.702593309053747106e+01 3.745399278056925141e+01 3.787721517203857502e+01 3.829576064228108123e+01 3.870978089776356512e+01 3.911941961653874245e+01 3.952481303076349661e+01 3.992609045597612294e+01 4.032337477296218253e+01 4.071678286729857632e+01 4.110642603103212167e+01 4.149241033040489413e+01 4.187483694306960302e+01 4.225380246783290517e+01 4.262939920961375861e+01 4.300171544199828588e+01 4.337083564950726355e+01 4.373684075145969530e+01 4.409980830911310790e+01 4.445981271758234499e+01 4.481692538388229252e+01 4.517121489230114406e+01 4.552274715818921891e+01 4.587158557113978929e+01 4.621779112844290438e+01 4.656142255960777021e+01 4.690253644267362176e+01 4.724118731296137952e+01 4.757742776485797975e+01 4.791130854717135179e+01 4.824287865254549956e+01 4.857218540138178753e+01 4.889927452067342983e+01 4.922419021812505235e+01 4.954697525189739338e+01 4.986767099628886513e+01 5.018631750363922350e+01 5.050295356271809766e+01 5.081761675383879151e+01 5.113034350091940894e+01 5.144116912069542025e+01 5.175012786927162978e+01 5.205725298618762764e+01 5.236257673615685349e+01 5.266613044862790360e+01 5.296794455530501722e+01 5.326804862575541222e+01 5.356647140122092310e+01 5.386324082674374836e+01 5.415838408170769469e+01 5.445192760888952677e+01 5.474389714210819591e+01 5.503431773255390169e+01 5.532321377387319217e+01 5.561060902608106460e+01 5.589652663836657354e+01 5.618098917085387001e+01 5.646401861537642475e+01 5.674563641531877067e+01 5.702586348457624865e+01 5.730472022568039137e+01 5.758222654713412680e+01 5.785840187999885131e+01 5.813326519377206125e+01 5.840683501159266200e+01 5.867912942480811012e+01 5.895016610693610204e+01 5.921996232705094343e+01 5.948853496262375273e+01 5.975590051184305906e+01 6.002207510544150182e+01 6.028707451805266970e+01 6.055091417912047547e+01 6.081360918338252475e+01 6.107517430094787869e+01 6.133562398698768448e+01 6.159497239105733968e+01 6.185323336606657563e+01 6.211042047691407220e+01 6.236654700880146152e+01 6.262162597524132934e+01 6.287567012577277126e+01 6.312869195339762740e+01 6.338070370174936130e+01 6.363171737200655542e+01 6.388174472956180239e+01 6.413079731045664289e+01 6.437888642759246238e+01 6.462602317672676122e+01 6.487221844226387191e+01 6.511748290284856466e+01 6.536182703677087602e+01 6.560526112718955005e+01 6.584779526718190823e+01 6.608943936462677016e+01 6.633020314692737429e+01 6.657009616558045195e+01 6.680912780059777845e+01 6.704730726478567249e+01 6.728464360788839826e+01 6.752114572060024500e+01 6.775682233845171254e+01 6.799168204557440731e+01 6.822573327834930978e+01 6.845898432894279040e+01 6.869144334873458035e+01 6.892311835164154843e+01 6.915401721734149021e+01 6.938414769440018404e+01 6.961351740330549376e+01 6.984213383941165887e+01 7.007000437579739582e+01 7.029713626604032584e+01 7.052353664691113977e+01 7.074921254099011492e+01 7.097417085920884006e+01 7.119841840331950777e+01 7.142196186829455939e+01 7.164480784465889940e+01 7.186696282075702413e+01 7.208843318495726749e+01 7.230922522779528094e+01 7.252934514405876598e+01 7.274879903481551935e+01 7.296759290938649656e+01 7.318573268726581205e+01 7.340322419998935288e+01 7.362007319295383923e+01 7.383628532718756787e+01 7.405186618107494212e+01 7.426682125203559792e+01 7.448115595816020118e+01 7.469487563980381140e+01 7.490798556113850282e+01 7.512049091166609571e+01 7.533239680769281676e+01 7.554370829376632912e+01 7.575443034407715004e+01 7.596456786382459825e+01 7.617412569054920368e+01 7.638310859543203435e+01 7.659152128456216246e+01 7.679936840017315092e+01 7.700665452184955484e+01 7.721338416770416302e+01 7.741956179552713024e+01 7.762519180390742690e+01 7.783027853332785639e+01 7.803482626723383930e+01 7.823883923307748489e+01 7.844232160333680781e+01 7.864527749651148270e+01 7.884771097809544926e+01 7.904962606152699323e+01 7.925102670911729774e+01 7.945191683295753649e+01 7.965230029580548887e+01 7.985218091195224588e+01 8.005156244806921961e+01 8.025044862403638035e+01 8.044884311375199104e+01 8.064674954592436507e+01 8.084417150484647152e+01 8.104111253115301849e+01 8.123757612256154914e+01 8.143356573459715264e+01 8.162908478130165690e+01 8.182413663592735986e+01 8.201872463161619464e+01 8.221285206206424334e+01 8.240652218217218206e+01 8.259973820868206928e+01 8.279250332080064823e+01 8.298482066080978825e+01 8.317669333466399451e+01 8.336812441257579565e+01 8.355911692958879655e+01 8.374967388613920605e+01 8.393979824860578276e+01 8.412949294984856863e+01 8.431876088973672267e+01 8.450760493566581033e+01 8.469602792306463357e+01 8.488403265589190028e+01 8.507162190712304550e+01 8.525879841922751723e+01 8.544556490463648402e+01 8.563192404620151876e+01 8.581787849764407383e+01 8.600343088399657177e+01 8.618858380203465686e+01 8.637333982070120442e+01 8.655770148152215882e+01 8.674167129901452711e+01 8.692525176108640039e+01 8.710844532942962815e+01 8.729125443990483291e+01 8.747368150291939060e+01 8.765572890379816329e+01 8.783739900314748184e+01 8.801869413721217938e+01 8.819961661822621579e+01 8.838016873475666557e+01 8.856035275204156676e+01 8.874017091232138910e+01 8.891962543516468997e+01 8.909871851778768814e+01 8.927745233536819569e+01 8.945582904135379465e+01 8.963385076776458504e+01 8.981151962549050438e+01 8.998883770458336073e+01 9.016580707454360777e+01 9.034242978460228812e+01 9.051870786399776136e+01 9.069464332224778502e+01 9.087023814941679234e+01 9.104549431637843782e+01 9.122041377507379423e+01 9.139499845876494533e+01 9.156925028228430108e+01 9.174317114227957859e+01 9.191676291745470451e+01 9.209002746880658208e+01 9.226296663985787916e+01 9.243558225688580876e+01 9.260787612914724320e+01 9.277985004909984923e+01 9.295150579261979829e+01 9.312284511921554042e+01 9.329386977223842337e+01 9.346458147908948888e+01 9.363498195142311431e+01 9.380507288534724353e+01 9.397485596162030674e+01 9.414433284584505657e+01 9.431350518865914978e+01 9.448237462592275904e+01 9.465094277890310082e+01 9.481921125445603593e+01 9.498718164520484208e+01 9.515485552971595951e+01 9.532223447267216443e+01 9.548932002504292882e+01 9.565611372425206582e+01 9.582261709434270358e+01 9.598883164613992847e+01 9.615475887741058614e+01 9.632040027302079466e+01 9.648575730509099913e+01 9.665083143314855363e+01 9.681562410427808629e+01 9.698013675326947691e+01 9.714437080276357506e+01 9.730832766339580076e+01 9.747200873393742881e+01 9.763541540143489783e+01 9.779854904134685967e+01 9.796141101767931048e+01 9.812400268311866114e+01 9.828632537916277556e+01 9.844838043625010471e+01 9.861016917388695902e+01 9.877169290077286234e+01 9.893295291492395904e+01 9.909395050379478675e+01 9.925468694439828710e+01 9.941516350342378416e+01 9.957538143735357039e+01 9.973534199257773025e+01 9.989504640550707393e+01 1.000544959026848915e+02 1.002136917008966606e+02 1.003726350072784470e+02 1.005313270194237276e+02 1.006897689254886075e+02 1.008479619042956443e+02 1.010059071254361953e+02 1.011636057493712428e+02 1.013210589275309275e+02 1.014782678024125886e+02 1.016352335076775830e+02 1.017919571682464550e+02 1.019484399003932680e+02 1.021046828118381029e+02 1.022606870018388179e+02 1.024164535612809885e+02 1.025719835727670812e+02 1.027272781107042334e+02 1.028823382413908405e+02 1.030371650231018634e+02 1.031917595061732698e+02 1.033461227330850534e+02 1.035002557385432596e+02 1.036541595495609300e+02 1.038078351855379111e+02 1.039612836583397666e+02 1.041145059723752553e+02 1.042675031246731976e+02 1.044202761049582193e+02 1.045728258957253445e+02 1.047251534723137070e+02 1.048772598029793954e+02 1.050291458489671470e+02 1.051808125645813163e+02 1.053322608972558072e+02 1.054834917876230520e+02 1.056345061695822665e+02 1.057853049703667097e+02 1.059358891106100344e+02 1.060862595044119843e+02 1.062364170594030384e+02 1.063863626768083179e+02 1.065360972515108244e+02 1.066856216721135553e+02 1.068349368210012216e+02 1.069840435744008289e+02 1.071329428024418462e+02 1.072816353692152092e+02 1.074301221328321247e+02 1.075784039454815542e+02 1.077264816534874967e+02 1.078743560973652080e+02 1.080220281118769066e+02 1.081694985260868265e+02 1.083167681634153894e+02 1.084638378416929072e+02 1.086107083732125744e+02 1.087573805647828493e+02 1.089038552177790535e+02 1.090501331281945738e+02 1.091962150866912395e+02 1.093421018786492169e+02 1.094877942842163918e+02 1.096332930783567292e+02 1.097785990308987181e+02 1.099237129065826934e+02 1.100686354651078034e+02 1.102133674611785210e+02 1.103579096445503467e+02 1.105022627600752401e+02 1.106464275477463843e+02 1.107904047427423677e+02 1.109341950754709529e+02 1.110777992716124061e+02 1.112212180521621292e+02 1.113644521334728807e+02 1.115075022272965555e+02 1.116503690408254670e+02 1.117930532767331471e+02 1.119355556332145767e+02 1.120778768040260758e+02 1.122200174785248521e+02 1.123619783417077400e+02 1.125037600742498682e+02 1.126453633525426170e+02 1.127867888487314190e+02 1.129280372307528495e+02 1.130691091623714897e+02 1.132100053032162492e+02 1.133507263088165331e+02 1.134912728306375413e+02 1.136316455161157251e+02 1.137718450086934325e+02 1.139118719478533137e+02 1.140517269691524973e+02 1.141914107042560715e+02 1.143309237809703944e+02 1.144702668232761482e+02 1.146094404513607827e+02 1.147484452816507172e+02 1.148872819268432437e+02 1.150259509959380324e+02 1.151644530942682536e+02 1.153027888235314578e+02 1.154409587818200151e+02 1.155789635636513282e+02 1.157168037599977026e+02 1.158544799583157925e+02 1.159919927425758601e+02 1.161293426932906812e+02 1.162665303875441225e+02 1.164035563990194362e+02 1.165404212980271978e+02 1.166771256515331174e+02 1.168136700231853240e+02 1.169500549733415227e+02 1.170862810590957963e+02 1.172223488343052651e+02 1.173582588496162202e+02 1.174940116524901867e+02 1.176296077872296451e+02 1.177650477950034826e+02 1.179003322138722041e+02 1.180354615788128712e+02 1.181704364217437444e+02 1.183052572715488253e+02 1.184399246541018869e+02 1.185744390922904898e+02 1.187088011060396582e+02 1.188430112123353410e+02 1.189770699252475055e+02 1.191109777559533427e+02 1.192447352127597640e+02 1.193783428011260526e+02 1.195118010236861181e+02 1.196451103802705092e+02 1.197782713679283688e+02 1.199112844809489360e+02 1.200441502108830036e+02 1.201768690465641214e+02 1.203094414741295139e+02 1.204418679770409710e+02 1.205741490361053394e+02 1.207062851294949013e+02 1.208382767327674827e+02 1.209701243188865618e+02 1.211018283582409509e+02 1.212333893186642939e+02 1.213648076654546628e+02 1.214960838613935579e+02 1.216272183667650495e+02 1.217582116393745650e+02 1.218890641345674766e+02 1.220197763052476603e+02 1.221503486018957574e+02 1.222807814725872220e+02 1.224110753630103829e+02 1.225412307164840797e+02 1.226712479739753690e+02 1.228011275741168902e+02 1.229308699532241604e+02 1.230604755453125989e+02 1.231899447821146794e+02 1.233192780930963721e+02 1.234484759054740692e+02 1.235775386442309411e+02 1.237064667321331513e+02 1.238352605897461558e+02 1.239639206354506769e+02 1.240924472854584621e+02 1.242208409538281444e+02 1.243491020524806459e+02 1.244772309912146966e+02 1.246052281777221253e+02 1.247330940176029230e+02 1.248608289143802921e+02 1.249884332695154541e+02 1.251159074824224575e+02 1.252432519504826587e+02 1.253704670690591740e+02 1.254975532315113469e+02 1.256245108292088020e+02 1.257513402515455425e+02 1.258780418859538344e+02 1.260046161179181752e+02 1.261310633309887663e+02
0.000000000000000000e+00 1.004088017117783416e+01 1.419994891624277855e+01 1.739131460919089633e+01 2.008176034235566831e+01 2.245209061668336048e+01 2.459503298781510594e+01 2.656567187713620726e+01 2.839989783248555710e+01 3.012264051353350425e+01 3.175205105374331538e+01 3.330183209271637423e+01 3.478262921838179267e+01 3.620290830797132031e+01 3.756953346219954426e+01 3.888816168423603159e+01 4.016352068471133663e+01 4.139960951993614913e+01 4.259984674872833210e+01 4.376718197036556290e+01 4.490418123336672096e+01 4.601309342840357886e+01 4.709590259739108831e+01 4.815436964674027820e+01 4.919006597563021188e+01 5.020440085588916901e+01 5.119864392648263873e+01 5.217394382757268545e+01 5.313134375427241451e+01 5.407179453048154727e+01 5.499616566960433772e+01 5.590525478853056285e+01 5.679979566497111421e+01 5.768046516971256210e+01 5.854788926004400906e+01 5.940264818523100843e+01 6.024528102706700849e+01 6.107628967645490548e+01 6.189614232934218307e+01 6.270527657116374343e+01 6.350410210748663076e+01 6.429300318922769009e+01 6.507234077318868515e+01 6.584245445238160244e+01 6.660366418543274847e+01 6.735627185005009210e+01 6.810056264194740550e+01 6.883680633761095180e+01 6.956525843676358534e+01 7.028616119824485509e+01 7.099974458121388921e+01 7.170622710204159489e+01 7.240581661594264062e+01 7.309871103127242975e+01 7.378509896344532137e+01 7.446516033459789696e+01 7.513906692439908852e+01 7.580698287678568192e+01 7.646906516685835697e+01 7.712546403170084375e+01 7.777632336847206318e+01 7.842178110275924041e+01 7.906196952986333315e+01 7.969701563140863243e+01 8.032704136942267326e+01 8.095216395981576341e+01 8.157249612699642682e+01 8.218814634118960782e+01 8.279921903987229825e+01 8.340581483460672985e+01 8.400803070443120646e+01 8.460596017686110315e+01 8.519969349745666420e+01 8.578931778882795811e+01 8.637491719987038152e+01 8.695657304595448522e+01 8.753436394073112581e+01 8.810836592015722601e+01 8.867865255929565649e+01 8.924529508239761810e+01 8.980836246673344192e+01 9.036792154060050564e+01 9.092403707590244721e+01 9.147677187566269197e+01 9.202618685680715771e+01 9.257234112852466978e+01 9.311529206649082369e+01 9.365509538321896343e+01 9.419180519478217661e+01 9.472547408413298342e+01 9.525615316122996035e+01 9.578389212016628562e+01 9.630873929348055640e+01 9.683074170381821943e+01 9.734994511309962206e+01 9.786639406934057206e+01 9.838013195126042376e+01 9.889120101080463598e+01 9.939964241369945341e+01 9.990549627814911560e+01 1.004088017117783380e+02 1.009095968469162585e+02 1.014079188743124149e+02 1.019038040753684413e+02 1.023972878529652775e+02 1.028884047609592614e+02 1.033771885324172359e+02 1.038636721066556845e+02 1.043478876551453709e+02 1.048298666063388396e+02 1.053096396694753878e+02 1.057872368574144133e+02 1.062626875085448290e+02 1.067360203078164460e+02 1.072072633069352889e+02 1.076764439437637861e+02 1.081435890609630945e+02 1.086087249239139680e+02 1.090718772379496642e+02 1.095330711649331761e+02 1.099923313392086754e+02 1.104496818829561846e+02 1.109051464209762088e+02 1.113587480949302204e+02 1.118105095770611257e+02 1.122604530834168202e+02 1.127086003865986186e+02 1.131549728280553069e+02 1.135995913299422284e+02 1.140424764065645604e+02 1.144836481754219335e+02 1.149231263678713901e+02 1.153609303394251242e+02 1.157970790796971841e+02 1.162315912220150267e+02 1.166644850527080877e+02 1.170957785200880181e+02 1.175254892431316591e+02 1.179536345198799268e+02 1.183802313355627831e+02 1.188052963704620169e+02 1.192288460075214545e+02 1.196508963397149614e+02 1.200714631771811582e+02 1.204905620541340170e+02 1.209082082355580638e+02 1.213244167236959328e+02 1.217392022643362708e+02 1.221525793529098110e+02 1.225645622403999795e+02 1.229751649390755404e+02 1.233844012280514590e+02 1.237922846586843661e+02 1.241988285598084474e+02 1.246040460428177425e+02 1.250079500065999554e+02 1.254105531423274869e+02 1.258118679381102822e+02 1.262119066835156076e+02 1.266106814739594029e+02 1.270082042149732615e+02 1.274044866263519964e+02 1.277995402461850034e+02 1.281933764347760984e+02 1.285860063784553802e+02 1.289774410932862168e+02 1.293676914286718898e+02 1.297567680708641262e+02 1.301446815463773703e+02 1.305314422253118494e+02 1.309170603245882489e+02 1.313015459110966958e+02 1.316849089047632049e+02 1.320671590815360048e+02 1.324483060762941022e+02 1.328283593856810114e+02 1.332073283708654969e+02 1.335852222602318307e+02 1.339620501520019786e+02 1.343378210167912812e+02 1.347125437001001842e+02 1.350862269247437268e+02 1.354588792932205763e+02 1.358305092900238549e+02 1.362011252838948110e+02 1.365707355300218069e+02 1.369393481721857597e+02 1.373069712448536563e+02 1.376736126752219036e+02 1.380392802852107650e+02 1.384039817934113046e+02 1.387677248169864583e+02 1.391305168735271707e+02 1.394923653828652448e+02 1.398532776688438162e+02 1.402132609610470411e+02 1.405723223964897102e+02 1.409304690212680384e+02 1.412877077921732507e+02 1.416440455782681056e+02 1.419994891624277784e+02 1.423540452428465244e+02 1.427077204345102928e+02 1.430605212706367126e+02 1.434124542040831898e+02 1.437635256087238531e+02 1.441137417807967438e+02 1.444631089402208204e+02 1.448116332318852812e+02 1.451593207269103232e+02 1.455061774238811267e+02 1.458522092500552958e+02 1.461974220625448595e+02 1.465418216494725527e+02 1.468854137311046202e+02 1.472282039609589503e+02 1.475701979268906427e+02 1.479114011521546956e+02 1.482518190964467806e+02 1.485914571569225018e+02 1.489303206691957939e+02 1.492684149083168847e+02 1.496057450897304193e+02 1.499423163702140016e+02 1.502781338487981770e+02 1.506132025676675141e+02 1.509475275130440934e+02 1.512811136160530623e+02 1.516139657535713638e+02 1.519460887490594700e+02 1.522774873733770562e+02 1.526081663455824469e+02 1.529381303337167139e+02 1.532673839555724555e+02 1.535959317794479375e+02 1.539237783248863991e+02 1.542509280634016875e+02 1.545773854191895396e+02 1.549031547698258748e+02 1.552282404469514745e+02 1.555526467369441264e+02 1.558763778815779517e+02 1.561994380786705676e+02 1.565218314827180563e+02 1.568435622055184808e+02 1.571646343167835482e+02 1.574850518447393881e+02 1.578048187767160755e+02 1.581239390597266663e+02 1.584424166010355464e+02 1.587602552687166053e+02 1.590774588922013493e+02 1.593940312628172649e+02 1.597099761343164062e+02 1.600252972233948583e+02 1.603399982102027366e+02 1.606540827388453465e+02 1.609675544178755331e+02 1.612804168207773330e+02 1.615926734864412992e+02 1.619043279196315268e+02 1.622153835914446347e+02 1.625258439397607901e+02 1.628357123696870019e+02 1.631449922539928536e+02 1.634536869335388758e+02 1.637617997176975564e+02 1.640693338847672749e+02 1.643762926823792156e+02 1.646826793278975742e+02 1.649884970088129990e+02 1.652937488831294388e+02 1.655984380797445965e+02 1.659025676988242424e+02 1.662061408121700765e+02 1.665091604635819067e+02 1.668116296692134597e+02 1.671135514179229062e+02 1.674149286716173322e+02 1.677157643655916672e+02 1.680160614088624129e+02 1.683158226844956289e+02 1.686150510499300879e+02 1.689137493372948597e+02 1.692119203537222063e+02 1.695095668816553314e+02 1.698066916791512426e+02 1.701032974801790658e+02 1.703993869949133284e+02 1.706949629100231789e+02 1.709900278889565755e+02 1.712845845722203251e+02 1.715786355776559162e+02 1.718721835007107757e+02 1.721652309147057451e+02 1.724577803710980959e+02 1.727498343997407630e+02 1.730413955091376579e+02 1.733324661866950009e+02 1.736230488989688183e+02 1.739131460919089704e+02 1.742027601910992018e+02 1.744918936019939508e+02 1.747805487101511801e+02 1.750687278814622516e+02 1.753564334623780496e+02 1.756436677801320059e+02 1.759304331429594868e+02 1.762167318403144520e+02 1.765025661430825892e+02 1.767879383037914920e+02 1.770728505568178264e+02 1.773573051185913130e+02 1.776413041877959529e+02 1.779248499455682975e+02 1.782079445556930182e+02 1.784905901647952362e+02 1.787727889025308627e+02 1.790545428817733296e+02 1.793358541987986428e+02 1.796167249334668838e+02 1.798971571494020623e+02 1.801771528941686142e+02 1.804567141994460826e+02 1.807358430812010113e+02 1.810145415398565945e+02 1.812928115604598815e+02 1.815706551128468504e+02 1.818480741518048944e+02 1.821250706172334901e+02 1.824016464343023358e+02 1.826778035136075005e+02 1.829535437513253839e+02 1.832288690293647164e+02 1.835037812155161987e+02 1.837782821636005792e+02 1.840523737136143154e+02 1.843260576918735580e+02 1.845993359111561176e+02 1.848722101708415266e+02 1.851446822570493396e+02 1.854167539427753866e+02 1.856884269880265492e+02 1.859597031399534615e+02 1.862305841329816474e+02 1.865010716889410105e+02 1.867711675171932768e+02 1.870408733147581870e+02 1.873101907664379269e+02 1.875791215449398806e+02 1.878476673109977071e+02 1.881158297134912516e+02 1.883836103895643532e+02 1.886510109647418005e+02 1.889180330530441552e+02 1.891846782571015524e+02 1.894509481682659668e+02 1.897168443667218298e+02 1.899823684215956234e+02 1.902475218910639398e+02 1.905123063224599207e+02 1.907767232523788721e+02 1.910407742067821175e+02 1.913044607010998277e+02 1.915677842403325712e+02 1.918307463191512454e+02 1.920933484219964100e+02 1.923555920231758023e+02 1.926174785869611128e+02 1.928790095676830845e+02 1.931401864098259864e+02 1.934010105481206381e+02 1.936614834076364389e+02 1.939216064038718059e+02 1.941813809428446120e+02 1.944408084211801793e+02 1.946998902261992441e+02 1.949586277360045301e+02 1.952170223195660412e+02 1.954750753368057872e+02 1.957327881386811441e+02 1.959901620672675620e+02 1.962471984558397651e+02 1.965038986289526690e+02 1.967602639025208475e+02 1.970162955838973460e+02 1.972719949719512726e+02 1.975273633571447931e+02 1.977824020216092720e+02 1.980371122392199652e+02 1.982914952756707976e+02 1.985455523885471507e+02 1.987992848273989068e+02 1.990526938338118157e+02 1.993057806414785773e+02 1.995585464762687877e+02 1.998109925562982312e+02 2.000631200919975470e+02 2.003149302861795888e+02 2.005664243341066708e+02 2.008176034235566760e+02 2.010684687348885120e+02 2.013190214411067416e+02 2.015692627079256454e+02 2.018191936938325171e+02 2.020688155501502763e+02 2.023181294210991155e+02 2.025671364438579474e+02 2.028158377486248298e+02 2.030642344586768218e+02 2.033123276904290719e+02 2.035601185534935951e+02 2.038076081507368826e+02 2.040547975783374568e+02 2.043016879258422023e+02 2.045482802762227834e+02 2.047945757059305549e+02 2.050405752849520127e+02 2.052862800768624822e+02 2.055316911388800349e+02 2.057768095219185227e+02 2.060216362706400162e+02 2.062661724235067879e+02 2.065104190128328696e+02 2.067543770648344719e+02 2.069980475996807172e+02 2.072414316315433211e+02 2.074845301686455912e+02 2.077273442133113690e+02 2.079698747620133474e+02 2.082121228054203641e+02 2.084540893284452068e+02 2.086957753102907418e+02 2.089371817244965825e+02 2.091783095389846210e+02 2.094191597161043603e+02 2.096597332126776791e+02 2.099000309800432831e+02 2.101400539641004741e+02 2.103798031053528348e+02 2.106192793389507756e+02 2.108584835947345368e+02 2.110974167972760540e+02 2.113360798659207944e+02 2.115744737148288266e+02 2.118125992530159749e+02 2.120504573843940079e+02 2.122880490078107130e+02 2.125253750170896581e+02 2.127624363010692434e+02 2.129992337436416676e+02 2.132357682237913252e+02 2.134720406156328920e+02 2.137080517884488984e+02 2.139438026067273597e+02 2.141792939301982983e+02 2.144145266138705779e+02 2.146495015080681696e+02 2.148842194584658216e+02 2.151186813061247562e+02 2.153528878875275723e+02 2.155868400346133740e+02 2.158205385748120477e+02 2.160539843310784534e+02 2.162871781219261891e+02 2.165201207614612713e+02 2.167528130594150468e+02 2.169852558211771338e+02 2.172174498478279361e+02 2.174493959361708448e+02 2.176810948787642133e+02 2.179125474639528193e+02 2.181437544758993283e+02 2.183747166946151026e+02 2.186054348959909817e+02 2.188359098518278074e+02 2.190661423298663522e+02 2.192961330938172750e+02 2.195258829033905954e+02 2.197553925143251377e+02 2.199846626784173509e+02 2.202136941435500432e+02 2.204424876537210594e+02 2.206710439490712190e+02 2.208993637659123692e+02 2.211274478367550671e+02 2.213552968903359783e+02 2.215829116516450767e+02 2.218102928419524176e+02 2.220374411788350528e+02 2.222643573762032077e+02 2.224910421443266841e+02 2.227174961898604408e+02 2.229437202158707407e+02 2.231697149218603045e+02 2.233954810037937193e+02 2.236210191541222514e+02 2.238463300618088283e+02 2.240714144123524818e+02 2.242962728878127621e+02
0.000000000000000000e+00 1.785549046707363630e+01 2.525147678135904883e+01 3.092661668303328071e+01 3.571098093414727259e+01 3.992609045597612294e+01 4.373684075145969530e+01 4.724118731296137241e+01 5.050295356271809766e+01 5.356647140122092310e+01 5.646401861537642475e+01 5.921996232705095053e+01 6.185323336606656142e+01 6.437888642759246238e+01 6.680912780059776424e+01 6.915401721734149021e+01 7.142196186829454518e+01 7.362007319295382501e+01 7.575443034407715004e+01 7.783027853332784218e+01 7.985218091195224588e+01 8.182413663592735986e+01 8.374967388613920605e+01 8.563192404620150455e+01 8.747368150291939060e+01 8.927745233536818148e+01 9.104549431637842360e+01 9.277985004909984923e+01 9.448237462592274483e+01 9.615475887741058614e+01 9.779854904134685967e+01 9.941516350342378416e+01 1.010059071254361953e+02 1.025719835727670812e+02 1.041145059723752269e+02 1.056345061695822665e+02 1.071329428024418462e+02 1.086107083732125744e+02 1.100686354651078034e+02 1.115075022272965555e+02 1.129280372307528495e+02 1.143309237809703944e+02 1.157168037599977026e+02 1.170862810590957963e+02 1.184399246541019011e+02 1.197782713679283688e+02 1.211018283582409509e+02 1.224110753630103687e+02 1.237064667321331228e+02 1.249884332695154541e+02 1.262573839067952264e+02 1.275137072271355265e+02 1.287577728551849248e+02 1.299899327272968037e+02 1.312105222543791001e+02 1.324198613882625466e+02 1.336182556011955285e+02 1.348059967869611455e+02 1.359833640911488146e+02 1.371506246772711393e+02 1.383080344346829804e+02 1.394558386336162528e+02 1.405942725320806517e+02 1.417235619388841315e+02 1.428439237365890904e+02 1.439555663678353028e+02 1.450586902881175320e+02 1.461534883878033213e+02 1.472401463859076500e+02 1.483188431979000939e+02 1.493897512796076228e+02 1.504530369490851740e+02 1.515088606881543001e+02 1.525573774251586485e+02 1.535987368003463018e+02 1.546330834151663964e+02 1.556605570666556844e+02 1.566812929679907143e+02 1.576954219561908985e+02 1.587030706878756234e+02 1.597043618239044918e+02 1.606994142036627409e+02 1.616883430096929430e+02 1.626712599233185870e+02 1.636482732718547197e+02 1.646194881679547564e+02 1.655850066416012965e+02 1.665449277652096782e+02 1.674993477722784121e+02 1.684483601699892574e+02 1.693920558461292956e+02 1.703305231706811185e+02 1.712638480924030091e+02 1.721921142306971433e+02 1.731154029630443176e+02 1.740337935082636989e+02 1.749473630058387812e+02 1.758561865915341684e+02 1.767603374695133311e+02 1.776598869811528232e+02 1.785549046707363630e+02 1.794454583481997929e+02 1.803316141490872155e+02 1.812134365918681738e+02 1.820909886327568472e+02 1.829643317181645159e+02 1.838335258349093806e+02 1.846986295582998423e+02 1.855597000981996985e+02 1.864167933431791653e+02 1.872699639028462286e+02 1.881192651484506655e+02 1.889647492518454897e+02 1.898064672228863117e+02 1.906444689453443289e+02 1.914788032114054204e+02 1.923095177548211723e+02 1.931366592827774014e+02 1.939602735065389254e+02 1.947804051709287023e+02 1.955970980826937193e+02 1.964103951378100135e+02 1.972203383477739180e+02 1.980269688649255215e+02 1.988303270068475683e+02 1.996304522798806431e+02 2.004273834017933211e+02 2.012211583236445165e+02 2.020118142508723906e+02 2.027993876636434152e+02 2.035839143364929100e+02 2.043654293572869562e+02 2.051439671455341625e+02 2.059195614700743988e+02 2.066922454661701067e+02 2.074620516520244564e+02 2.082290119447504537e+02 2.089931576758119149e+02 2.097545196059587909e+02 2.105131279396757691e+02 2.112690123391645329e+02 2.120222019378768152e+02 2.127727253536166359e+02 2.135206107012278949e+02 2.142658856048836924e+02 2.150085772099914152e+02 2.157487121947304161e+02 2.164863167812329721e+02 2.172214167464251489e+02 2.179540374325373193e+02 2.186842037572984339e+02 2.194119402238250700e+02 2.201372709302156068e+02 2.208602195788614893e+02 2.215808094854847354e+02 2.222990635879117463e+02 2.230150044545931109e+02 2.237286542928775930e+02 2.244400349570497042e+02 2.251491679561384842e+02 2.258560744615056990e+02 2.265607753142210754e+02 2.272632910322314501e+02 2.279636418173312222e+02 2.286618475619407889e+02 2.293579278556989323e+02 2.300519019918760648e+02 2.307437889736135901e+02 2.314336075199954053e+02 2.321213760719572861e+02 2.328071127980388724e+02 2.334908355999835408e+02 2.341725621181915926e+02 2.348523097370303958e+02 2.355300955900069653e+02 2.362059365648068763e+02 2.368798493082038021e+02 2.375518502308434563e+02 2.382219555119066854e+02 2.388901811036540153e+02 2.395565427358567376e+02 2.402210559201172941e+02 2.408837359540819421e+02 2.415445979255500504e+02 2.422036567164819019e+02 2.428609270069089234e+02 2.435164232787491301e+02 2.441701598195296583e+02 2.448221507260207375e+02 2.454724099077820654e+02 2.461209510906252547e+02 2.467677878199942256e+02 2.474129334642662457e+02 2.480564012179754627e+02 2.486982041049612349e+02 2.493383549814442688e+02 2.499768665390309081e+02 2.506137513076492098e+02 2.512490216584176039e+02 2.518826898064488944e+02 2.525147678135904528e+02 2.531452675911032770e+02 2.537742009022804837e+02 2.544015793650086152e+02 2.550274144542710530e+02 2.556517175045970589e+02 2.562744997124568727e+02 2.568957721386045137e+02 2.575155457103698495e+02 2.581338312239008701e+02 2.587506393463580707e+02 2.593659806180618830e+02 2.599798654545936074e+02 2.605923041488530885e+02 2.612033068730718242e+02 2.618128836807842390e+02 2.624210445087582002e+02 2.630277991788840950e+02 2.636331574000265050e+02 2.642371287698360334e+02 2.648397227765250932e+02 2.654409488006069182e+02 2.660408161165992738e+02 2.666393338946936638e+02 2.672365112023910569e+02 2.678323570061045302e+02 2.684268801727301366e+02 2.690200894711860542e+02 2.696119935739222910e+02 2.702026010583992957e+02 2.707919204085384877e+02 2.713799600161441390e+02 2.719667281822976292e+02 2.725522331187244163e+02 2.731364829491353134e+02 2.737194857105409938e+02 2.743012493545422785e+02 2.748817817485955857e+02 2.754610906772539352e+02 2.760391838433848761e+02 2.766160688693659608e+02 2.771917532982566286e+02 2.777662445949495691e+02 2.783395501472995761e+02 2.789116772672325055e+02 2.794826331918328606e+02 2.800524250844122776e+02 2.806210600355577753e+02 2.811885450641613033e+02 2.817548871184307018e+02 2.823200930768821308e+02 2.828841697493147649e+02 2.834471238777682629e+02 2.840089621374625608e+02 2.845696911377218612e+02 2.851293174228812859e+02 2.856878474731781807e+02 2.862452877056278453e+02 2.868016444748834601e+02 2.873569240740810642e+02 2.879111327356706056e+02 2.884642766322317584e+02 2.890163618772758696e+02 2.895673945260347182e+02 2.901173805762350639e+02 2.906663259688602921e+02 2.912142365888994391e+02 2.917611182660830309e+02 2.923069767756066426e+02 2.928518178388428055e+02 2.933956471240405790e+02 2.939384702470132424e+02 2.944802927718153001e+02 2.950211202114076059e+02 2.955609580283119158e+02 2.960998116352547527e+02 2.966376863958001877e+02 2.971745876249731282e+02 2.977105205898720328e+02 2.982454905102713951e+02 2.987795025592152456e+02 2.993125618636008198e+02 2.998446735047525067e+02 3.003758425189872128e+02 3.009060738981703480e+02 3.014353725902633983e+02 3.019637434998623462e+02 3.024911914887281910e+02 3.030177213763086002e+02 3.035433379402518312e+02 3.040680459169125811e+02 3.045918500018499344e+02 3.051147548503172970e+02 3.056367650777454514e+02 3.061578852602178245e+02 3.066781199349384792e+02 3.071974736006926037e+02 3.077159507183012011e+02 3.082335557110674813e+02 3.087502929652172838e+02 3.092661668303327929e+02 3.097811816197798294e+02 3.102953416111282650e+02 3.108086510465668084e+02 3.113211141333113687e+02 3.118327350440072792e+02 3.123435179171256664e+02 3.128534668573541353e+02 3.133625859359814285e+02 3.138708791912767992e+02 3.143783506288638137e+02 3.148850042220883552e+02 3.153908439123817971e+02 3.158958736096185476e+02 3.164000971924690475e+02 3.169035185087468562e+02 3.174061413757512469e+02 3.179079695806054247e+02 3.184090068805888905e+02 3.189092570034658820e+02 3.194087236478089835e+02 3.199074104833180741e+02 3.204053211511349559e+02 3.209024592641534923e+02 3.213988284073254817e+02 3.218944321379622693e+02 3.223892739860322649e+02 3.228833574544539715e+02 3.233766860193858861e+02 3.238692631305111149e+02 3.243610922113193169e+02 3.248521766593842131e+02 3.253425198466371739e+02 3.258321251196377375e+02 3.263209957998397499e+02 3.268091351838543233e+02 3.272965465437094394e+02 3.277832331271053476e+02 3.282691981576676312e+02 3.287544448351958408e+02 3.292389763359095127e+02 3.297227958126906628e+02 3.302059063953233817e+02 3.306883111907296211e+02 3.311700132832025929e+02 3.316510157346368715e+02 3.321313215847552556e+02 3.326109338513330158e+02 3.330898555304193565e+02 3.335680895965550690e+02 3.340456390029888212e+02 3.345225066818896380e+02 3.349986955445568242e+02 3.354742084816274428e+02 3.359490483632810651e+02 3.364232180394420197e+02 3.368967203399785149e+02 3.373695580749001692e+02 3.378417340345523598e+02 3.383132509898081821e+02 3.387841116922585911e+02 3.392543188743991323e+02 3.397238752498155350e+02 3.401927835133661233e+02 3.406610463413622369e+02 3.411286663917465489e+02 3.415956463042689961e+02 3.420619887006607769e+02 3.425276961848060182e+02 3.429927713429111691e+02 3.434572167436728591e+02 3.439210349384434835e+02 3.443842284613942866e+02 3.448467998296773658e+02 3.453087515435850037e+02 3.457700860867074653e+02 3.462308059260886353e+02 3.466909135123800638e+02 3.471504112799931363e+02 3.476093016472489694e+02 3.480675870165273977e+02 3.485252697744134025e+02 3.489823522918420622e+02 3.494388369242421959e+02 3.498947260116775624e+02 3.503500218789870360e+02 3.508047268359228497e+02 3.512588431772874173e+02 3.517123731830683369e+02 3.521653191185720857e+02 3.526176832345556704e+02 3.530694677673576507e+02 3.535206749390266623e+02 3.539713069574492010e+02 3.544213660164754742e+02 3.548708542960441719e+02 3.553197739623056464e+02 3.557681271677435575e+02 3.562159160512953804e+02 3.566631427384714925e+02 3.571098093414727259e+02 3.575559179593071235e+02 3.580014706779045923e+02 3.584464695702306472e+02 3.588909166963995858e+02 3.593348141037851633e+02 3.597781638271305269e+02 3.602209678886576398e+02 3.606632282981744311e+02 3.611049470531812631e+02 3.615461261389763763e+02 3.619867675287597422e+02 3.624268731837363475e+02 3.628664450532177170e+02 3.633054850747228102e+02 3.637439951740776110e+02 3.641819772655136944e+02 3.646194332517658268e+02 3.650563650241681444e+02 3.654927744627497077e+02 3.659286634363290318e+02 3.663640338026072527e+02 3.667988874082604411e+02 3.672332260890311204e+02 3.676670516698187612e+02 3.681003659647691393e+02 3.685331707773625567e+02 3.689654679005021194e+02 3.693972591165996846e+02 3.698285461976616944e+02 3.702593309053746680e+02 3.706896149911884208e+02 3.711194001963993969e+02 3.715486882522329211e+02 3.719774808799247126e+02 3.724057797908009775e+02 3.728335866863583306e+02 3.732609032583429780e+02 3.736877311888280815e+02 3.741140721502915767e+02 3.745399278056924572e+02 3.749652998085463764e+02 3.753901898030005668e+02 3.758145994239082484e+02 3.762385302969013310e+02 3.766619840384640270e+02 3.770849622560039052e+02 3.775074665479235705e+02 3.779294985036909793e+02 3.783510597039093000e+02 3.787721517203856934e+02 3.791927761162000365e+02 3.796129344457726233e+02 3.800326282549304437e+02 3.804518590809748275e+02 3.808706284527460184e+02 3.812889378906886577e+02 3.817067889069163016e+02 3.821241830052750856e+02 3.825411216814065369e+02 3.829576064228108407e+02 3.833736387089078335e+02 3.837892200110993031e+02 3.842043517928288452e+02 3.846190355096423446e+02 3.850332726092477174e+02 3.854470645315735737e+02 3.858604127088276528e+02 3.862733185655548027e+02 3.866857835186939951e+02 3.870978089776356796e+02 3.875093963442768654e+02 3.879205470130778508e+02 3.883312623711169635e+02 3.887415437981449600e+02 3.891513926666391967e+02 3.895608103418574046e+02 3.899697981818904964e+02 3.903783575377151465e+02 3.907864897532460304e+02 3.911941961653874387e+02 3.916014781040839807e+02 3.920083368923716307e+02 3.924147738464276358e+02 3.928207902756200269e+02 3.932263874825574703e+02 3.936315667631373003e+02 3.940363294065941204e+02 3.944406766955478361e+02 3.948446099060507777e+02 3.952481303076349946e+02 3.956512391633582979e+02 3.960539377298510431e+02 3.964562272573612631e+02 3.968581089898003711e+02 3.972595841647876114e+02 3.976606540136951367e+02 3.980613197616913794e+02 3.984615826277851625e+02 3.988614438248688430e+02
