# Supplementary material for: A cosmic-ray loaded nascent outflow driven by a massive star cluster
Source: Nat Commun. 2025 Dec 9;16:10820. doi: 10.1038/s41467-025-65592-4 (PMC12690131; doi:10.1038/s41467-025-65592-4)
Supplement: Supplementary file 3 — Source Data [file 41467_2025_65592_MOESM3_ESM.zip › fig_source_data/Fig4_HESS_total.ecsv]

# %ECSV 1.0
# ---
# datatype:
# - {name: e_ref, unit: TeV, datatype: float64}
# - {name: e_min, unit: TeV, datatype: float64}
# - {name: e_max, unit: TeV, datatype: float64}
# - {name: dnde, unit: 1 / (TeV s cm2), datatype: float64}
# - {name: dnde_err, unit: 1 / (TeV s cm2), datatype: float64}
# meta: !!omap
# - {SED_TYPE: dnde}
# schema: astropy-2.0
e_ref e_min e_max dnde dnde_err
0.4216965109396438 0.36517413302936136 0.4869675348126891 7.650279418130931e-11 6.133496812527535e-12
0.5623413374541493 0.4869675348126891 0.6493816470359932 4.030595637475209e-11 2.646513247390066e-12
0.7498942342709181 0.6493816470359932 0.8659643603410888 1.8529906671762953e-11 1.2743407140209666e-12
1.0 0.8659643603410888 1.1547819353744728 9.051443697888374e-12 6.400436676097598e-13
1.3335214076867887 1.1547819353744728 1.5399265352919589 4.356687753214418e-12 3.341814336800107e-13
1.7782793977558098 1.5399265352919589 2.053524985776819 2.3361312122590432e-12 1.7826299421155555e-13
2.3713736634238534 2.053524985776819 2.7384195909615427 1.2717995044552772e-12 9.940241799383169e-14
3.1622777107259843 2.7384195909615427 3.6517414470596394 5.931139975457517e-13 5.483107712035016e-14
4.216965118560385 3.6517414470596394 4.86967521358162 3.23540399111514e-13 3.1339738462717464e-14
5.623413386761813 4.86967521358162 6.4938166780025535 1.5659807283667322e-13 1.7242777527228187e-14
7.4989423031337665 6.4938166780025535 8.659643235113057 9.106398473187553e-14 9.8577331389444e-15
10.000000319754372 8.659643235113057 11.54782058337095 4.661616773194991e-14 5.638560065938534e-15
14.330127299854938 11.54782058337095 17.782796931029463 1.709389844034423e-14 2.1558112168015386e-15
22.06734262550026 17.782796931029463 27.384196785237073 3.247878259853392e-15 8.067046516284368e-16
33.98208545964209 27.384196785237073 42.16965504750412 1.15276085800926e-15 3.039315489902541e-16
52.32991980252112 42.16965504750412 64.93817659768524 2.889954157356065e-16 1.274916472332437e-16
80.58422969200518 64.93817659768524 100.00000639508755 2.3277344092564707e-16 9.522500320219702e-17
