# Supplementary material for: A cosmic-ray loaded nascent outflow driven by a massive star cluster
Source: Nat Commun. 2025 Dec 9;16:10820. doi: 10.1038/s41467-025-65592-4 (PMC12690131; doi:10.1038/s41467-025-65592-4)
Supplement: Supplementary file 3 — Source Data [file 41467_2025_65592_MOESM3_ESM.zip › fig_source_data/SupplFig2_right_toterr.ecsv]

# %ECSV 1.0
# ---
# datatype:
# - {name: e_ref, unit: MeV, datatype: float64}
# - {name: e2dnde, unit: MeV / (cm2 s), datatype: float64}
# - {name: e2dnde_errp, unit: MeV / (cm2 s), datatype: float64}
# - {name: e2dnde_errn, unit: MeV / (cm2 s), datatype: float64}
# - {name: ul, unit: '', datatype: int64}
# meta: !!omap
# - keywords: !!omap
#   - cl: {value: 0.95}
e_ref e2dnde e2dnde_errp e2dnde_errn ul
5334.822817264357 9.440555722033242e-06 2.7414946997260727e-06 2.7416683972719988e-06 0
16870.19101599161 1.2083340825178533e-05 2.1503816758623896e-06 2.160499592115185e-06 0
53348.22817264357 9.88346015322849e-06 1.6726836810043521e-06 1.7228018265847768e-06 0
168701.91015991612 1.233942818686149e-05 2.691970843221259e-06 2.892569081504815e-06 0
533482.2817264356 1.2044340204798632e-05 3.82450234720478e-06 4.501676022463108e-06 0
1687019.1015991613 1.7670719310148197e-05 0 0 1
