# Supplementary material for: A cosmic-ray loaded nascent outflow driven by a massive star cluster
Source: Nat Commun. 2025 Dec 9;16:10820. doi: 10.1038/s41467-025-65592-4 (PMC12690131; doi:10.1038/s41467-025-65592-4)
Supplement: Supplementary file 3 — Source Data [file 41467_2025_65592_MOESM3_ESM.zip › fig_source_data/Fig7_Fermi_Outflow.ecsv]

# %ECSV 1.0
# ---
# datatype:
# - {name: e_ref, unit: MeV, datatype: float64}
# - {name: e_min, unit: MeV, datatype: float64}
# - {name: e_max, unit: MeV, datatype: float64}
# - {name: dnde, unit: 1 / (TeV s cm2), datatype: float64}
# - {name: dnde_errp, unit: 1 / (TeV s cm2), datatype: float64}
# - {name: dnde_errn, unit: 1 / (TeV s cm2), datatype: float64}
# - {name: dnde_ul, unit: 1 / (TeV s cm2), datatype: float64}
# - {name: ts, unit: '', datatype: float64}
# - {name: sqrt_ts, unit: '', datatype: float64}
# - {name: is_ul, datatype: bool}
# meta: !!omap
# - {SED_TYPE: dnde}
# schema: astropy-2.0
e_ref e_min e_max dnde dnde_errp dnde_errn dnde_ul ts sqrt_ts is_ul
5334.822817264362 2999.9913327161494 9486.805572147048 7.299721100967861e-07 3.0037514749817134e-08 2.9626397177237883e-08 7.792337520064488e-07 742.4931336706504 27.248727193589254 False
16870.191015991608 9486.805572147048 29999.913327161474 7.789071124769405e-08 4.3097657603056935e-09 4.255500836751255e-09 8.464770171630439e-08 480.25678707810584 21.91476185310043 False
53348.22817264349 29999.913327161474 94868.05572147042 6.940245077781497e-09 6.486467530268587e-10 6.206354548659139e-10 8.015063357677302e-09 192.04894916785997 13.858172648941128 False
168701.91015991627 94868.05572147042 299999.1332716151 6.166544792160411e-10 1.0445549288107948e-10 8.447319048161516e-11 7.905647895555992e-10 66.32352567539783 8.143925691912829 False
533482.2817264355 299999.1332716151 948680.5572147052 4.339472192115075e-11 1.6551306552700683e-11 1.4510783200036247e-11 7.203509824431203e-11 13.344247483146319 3.6529778925071965 False
1687019.1015991615 948680.5572147052 2999991.3327161483 2.251124814424465e-12 2.9634448119240574e-12 nan 7.102208151281815e-12 0.4405923725323646 0.6637713254821759 True
