# Supplementary material for: A cosmic-ray loaded nascent outflow driven by a massive star cluster
Source: Nat Commun. 2025 Dec 9;16:10820. doi: 10.1038/s41467-025-65592-4 (PMC12690131; doi:10.1038/s41467-025-65592-4)
Supplement: Supplementary file 3 — Source Data [file 41467_2025_65592_MOESM3_ESM.zip › fig_source_data/Fig4_Fermi_total.ecsv]

# %ECSV 1.0
# ---
# datatype:
# - {name: e_ref, unit: MeV, datatype: float64}
# - {name: e_min, unit: MeV, datatype: float64}
# - {name: e_max, unit: MeV, datatype: float64}
# - {name: dnde, unit: 1 / (TeV s cm2), datatype: float64}
# - {name: dnde_errp, unit: 1 / (TeV s cm2), datatype: float64}
# - {name: dnde_errn, unit: 1 / (TeV s cm2), datatype: float64}
# meta: !!omap
# - {SED_TYPE: dnde}
# schema: astropy-2.0
e_ref e_min e_max dnde dnde_errp dnde_errn
5334.822817264362 2999.9913327161494 9486.805572147048 1.0454883070798308e-06 4.2983088311971324e-08 4.2468965783144925e-08
16870.191015991608 9486.805572147048 29999.913327161474 1.0197251141031767e-07 5.670694448863969e-09 5.612504978542557e-09
53348.22817264349 29999.913327161474 94868.05572147042 9.697207567432661e-09 8.495773653197056e-10 8.035976142711478e-10
168701.91015991627 94868.05572147042 299999.1332716151 8.362764260668085e-10 1.318271273076347e-10 1.014359608228425e-10
533482.2817264355 299999.1332716151 948680.5572147052 4.8726019034022364e-11 2.0646249355515187e-11 1.4510783200036247e-11
