# Supplementary material for: A cosmic-ray loaded nascent outflow driven by a massive star cluster
Source: Nat Commun. 2025 Dec 9;16:10820. doi: 10.1038/s41467-025-65592-4 (PMC12690131; doi:10.1038/s41467-025-65592-4)
Supplement: Supplementary file 3 — Source Data [file 41467_2025_65592_MOESM3_ESM.zip › fig_source_data/SupplFig2_wd1_north_toterr.ecsv]

# %ECSV 1.0
# ---
# datatype:
# - {name: e_ref, unit: MeV, datatype: float64}
# - {name: e2dnde, unit: MeV / (cm2 s), datatype: float64}
# - {name: e2dnde_errp, unit: MeV / (cm2 s), datatype: float64}
# - {name: e2dnde_errn, unit: MeV / (cm2 s), datatype: float64}
# - {name: ul, unit: '', datatype: int64}
# meta: !!omap
# - keywords: !!omap
#   - cl: {value: 0.95}
e_ref e2dnde e2dnde_errp e2dnde_errn ul
5334.822817264357 8.420285286134266e-06 1.1975973708749475e-06 1.2001296235519802e-06 0
16870.19101599161 5.193492051346083e-06 9.0840362702453e-07 9.050965374463645e-07 0
53348.22817264357 5.008295271148144e-06 1.1665794140864379e-06 1.2279664352777828e-06 0
168701.91015991612 4.784683148254174e-06 1.73325704418748e-06 1.930639297329724e-06 0
533482.2817264356 5.266542370097029e-06 0 0 1
1687019.1015991613 2.2915122402983684e-05 0 0 1
