# Supplementary material for: A cosmic-ray loaded nascent outflow driven by a massive star cluster
Source: Nat Commun. 2025 Dec 9;16:10820. doi: 10.1038/s41467-025-65592-4 (PMC12690131; doi:10.1038/s41467-025-65592-4)
Supplement: Supplementary file 3 — Source Data [file 41467_2025_65592_MOESM3_ESM.zip › fig_source_data/Fig7_Fermi_Region_2.ecsv]

# %ECSV 1.0
# ---
# datatype:
# - {name: e_ref, unit: MeV, datatype: float64}
# - {name: e_min, unit: MeV, datatype: float64}
# - {name: e_max, unit: MeV, datatype: float64}
# - {name: dnde, unit: 1 / (TeV s cm2), datatype: float64}
# - {name: dnde_errp, unit: 1 / (TeV s cm2), datatype: float64}
# - {name: dnde_errn, unit: 1 / (TeV s cm2), datatype: float64}
# - {name: dnde_ul, unit: 1 / (TeV s cm2), datatype: float64}
# - {name: ts, unit: '', datatype: float64}
# - {name: sqrt_ts, unit: '', datatype: float64}
# - {name: is_ul, datatype: bool}
# meta: !!omap
# - {SED_TYPE: dnde}
# schema: astropy-2.0
e_ref e_min e_max dnde dnde_errp dnde_errn dnde_ul ts sqrt_ts is_ul
5334.822817264362 2999.9913327161494 9486.805572147048 4.3364176700281756e-08 1.9282442676802895e-08 1.9136123882572335e-08 7.570310856231711e-08 5.118760589975864 2.2624678097104196 False
16870.191015991608 9486.805572147048 29999.913327161474 6.439932544803781e-09 2.322368532367761e-09 2.2424824790654916e-09 1.027393404963424e-08 8.532226729672402 2.920997557286278 False
53348.22817264349 29999.913327161474 94868.05572147042 1.0240609070453276e-09 3.566615343795855e-10 3.3202356544415103e-10 1.6214109702041685e-09 10.595598870830145 3.2550881510076106 False
168701.91015991627 94868.05572147042 299999.1332716151 3.7727954718899455e-11 4.896671205877294e-11 nan 1.230987092040769e-10 0.7684815836946655 0.8766308137948754 True
533482.2817264355 299999.1332716151 948680.5572147052 8.226475435007801e-16 7.338172338807783e-12 nan 1.4106880086873841e-11 0.0 0.0 True
1687019.1015991615 948680.5572147052 2999991.3327161483 6.885701531960139e-13 2.334221811187811e-12 nan 4.200473352421695e-12 0.02858736145435614 0.1690779744802857 True
