# Supplementary material for: A cosmic-ray loaded nascent outflow driven by a massive star cluster
Source: Nat Commun. 2025 Dec 9;16:10820. doi: 10.1038/s41467-025-65592-4 (PMC12690131; doi:10.1038/s41467-025-65592-4)
Supplement: Supplementary file 3 — Source Data [file 41467_2025_65592_MOESM3_ESM.zip › fig_source_data/SupplFig2_wd1_south_toterr.ecsv]

# %ECSV 1.0
# ---
# datatype:
# - {name: e_ref, unit: MeV, datatype: float64}
# - {name: e2dnde, unit: MeV / (cm2 s), datatype: float64}
# - {name: e2dnde_errp, unit: MeV / (cm2 s), datatype: float64}
# - {name: e2dnde_errn, unit: MeV / (cm2 s), datatype: float64}
# - {name: ul, unit: '', datatype: int64}
# meta: !!omap
# - keywords: !!omap
#   - cl: {value: 0.95}
e_ref e2dnde e2dnde_errp e2dnde_errn ul
5334.822817264357 1.1910053929409515e-06 1.4411323579313248e-06 1.446430106539271e-06 0
16870.19101599161 1.8205199221119956e-06 6.829495862980785e-07 7.069944829366005e-07 0
53348.22817264357 2.819617702293766e-06 1.0436564257348685e-06 1.1107244283597924e-06 0
168701.91015991612 3.111968166774706e-06 0 0 1
533482.2817264356 3.4199886996185327e-06 0 0 1
1687019.1015991613 1.1475709559898196e-05 0 0 1
