# Supplementary material for: A cosmic-ray loaded nascent outflow driven by a massive star cluster
Source: Nat Commun. 2025 Dec 9;16:10820. doi: 10.1038/s41467-025-65592-4 (PMC12690131; doi:10.1038/s41467-025-65592-4)
Supplement: Supplementary file 3 — Source Data [file 41467_2025_65592_MOESM3_ESM.zip › fig_source_data/Fig7_Fermi_Region_1.ecsv]

# %ECSV 1.0
# ---
# datatype:
# - {name: e_ref, unit: MeV, datatype: float64}
# - {name: e_min, unit: MeV, datatype: float64}
# - {name: e_max, unit: MeV, datatype: float64}
# - {name: dnde, unit: 1 / (TeV s cm2), datatype: float64}
# - {name: dnde_errp, unit: 1 / (TeV s cm2), datatype: float64}
# - {name: dnde_errn, unit: 1 / (TeV s cm2), datatype: float64}
# - {name: dnde_ul, unit: 1 / (TeV s cm2), datatype: float64}
# - {name: ts, unit: '', datatype: float64}
# - {name: sqrt_ts, unit: '', datatype: float64}
# - {name: is_ul, datatype: bool}
# meta: !!omap
# - {SED_TYPE: dnde}
# schema: astropy-2.0
e_ref e_min e_max dnde dnde_errp dnde_errn dnde_ul ts sqrt_ts is_ul
5334.822817264362 2999.9913327161494 9486.805572147048 2.72152020282763e-07 2.3947463183081713e-08 2.3657945974605038e-08 3.1074981322096025e-07 142.24046310642734 11.92646062779848 False
16870.191015991608 9486.805572147048 29999.913327161474 1.7641867617819834e-08 2.86169513113143e-09 2.8917463743659534e-09 2.2530863967797804e-08 44.8578286790289 6.69759872484377 False
53348.22817264349 29999.913327161474 94868.05572147042 1.7329015826058366e-09 4.1693121656369816e-10 3.87738455425064e-10 2.462550102328349e-09 24.943643207792775 4.994361141106316 False
168701.91015991627 94868.05572147042 299999.1332716151 1.8189399213186798e-10 6.37942208300039e-11 5.615633746880221e-11 2.936981465685119e-10 11.398016461535008 3.3760948537526323 False
533482.2817264355 299999.1332716151 948680.5572147052 5.3304744653281125e-12 9.923360850770014e-12 nan 2.285525047044322e-11 0.43070497727330803 0.6562811724202577 True
1687019.1015991615 948680.5572147052 2999991.3327161483 1.3569702482907819e-12 3.19776680671118e-12 1.9398853829215265e-12 8.55195419011397e-12 2.25729535661344 1.502429817533398 True
