# Supplementary material for: A cosmic-ray loaded nascent outflow driven by a massive star cluster
Source: Nat Commun. 2025 Dec 9;16:10820. doi: 10.1038/s41467-025-65592-4 (PMC12690131; doi:10.1038/s41467-025-65592-4)
Supplement: Supplementary file 3 — Source Data [file 41467_2025_65592_MOESM3_ESM.zip › fig_source_data/Fig7_Fermi_Outflow_in_region_3.ecsv]

# %ECSV 1.0
# ---
# datatype:
# - {name: e_ref, unit: MeV, datatype: float64}
# - {name: e_min, unit: MeV, datatype: float64}
# - {name: e_max, unit: MeV, datatype: float64}
# - {name: dnde, unit: 1 / (TeV s cm2), datatype: float64}
# - {name: dnde_errp, unit: 1 / (TeV s cm2), datatype: float64}
# - {name: dnde_errn, unit: 1 / (TeV s cm2), datatype: float64}
# - {name: dnde_ul, unit: 1 / (TeV s cm2), datatype: float64}
# - {name: ts, unit: '', datatype: float64}
# - {name: sqrt_ts, unit: '', datatype: float64}
# - {name: is_ul, datatype: bool}
# meta: !!omap
# - {SED_TYPE: dnde}
# schema: astropy-2.0
e_ref e_min e_max dnde dnde_errp dnde_errn dnde_ul ts sqrt_ts is_ul
5334.822817264362 2999.9913327161494 9486.805572147048 9.23799098092605e-08 3.801327290592682e-09 3.749299269589472e-09 9.861410146360652e-08 742.4931336706504 27.248727193589254 False
16870.191015991608 9486.805572147048 29999.913327161474 9.857276436338209e-09 5.454123064829021e-10 5.385449362444682e-10 1.071239153106353e-08 480.25678707810584 21.91476185310043 False
53348.22817264349 29999.913327161474 94868.05572147042 8.783064523583114e-10 8.208796981948518e-11 7.854306562115178e-11 1.0143275610893752e-09 192.04894916785997 13.858172648941128 False
168701.91015991627 94868.05572147042 299999.1332716151 7.803926257662266e-11 1.321912012522855e-11 1.0690306670699266e-11 1.0004807436799197e-10 66.32352567539783 8.143925691912829 False
533482.2817264355 299999.1332716151 948680.5572147052 5.491717343478129e-12 2.0946118151845314e-12 1.836378163959367e-12 9.116233054477165e-12 13.344247483146319 3.6529778925071965 False
1687019.1015991615 948680.5572147052 2999991.3327161483 2.848858257041456e-13 3.750318137688405e-13 nan 8.988033095881119e-13 0.4405923725323646 0.6637713254821759 True
