# Supplementary material for: A cosmic-ray loaded nascent outflow driven by a massive star cluster
Source: Nat Commun. 2025 Dec 9;16:10820. doi: 10.1038/s41467-025-65592-4 (PMC12690131; doi:10.1038/s41467-025-65592-4)
Supplement: Supplementary file 3 — Source Data [file 41467_2025_65592_MOESM3_ESM.zip › fig_source_data/SupplFig1_Fermi_outflow_far.ecsv]

# %ECSV 1.0
# ---
# datatype:
# - {name: e_ref, unit: MeV, datatype: float64}
# - {name: e_min, unit: MeV, datatype: float64}
# - {name: e_max, unit: MeV, datatype: float64}
# - {name: dnde, unit: 1 / (TeV s cm2), datatype: float64}
# - {name: dnde_errp, unit: 1 / (TeV s cm2), datatype: float64}
# - {name: dnde_errn, unit: 1 / (TeV s cm2), datatype: float64}
# - {name: dnde_ul, unit: 1 / (TeV s cm2), datatype: float64}
# - {name: ts, unit: '', datatype: float64}
# - {name: sqrt_ts, unit: '', datatype: float64}
# - {name: is_ul, datatype: bool}
# meta: !!omap
# - {SED_TYPE: dnde}
# schema: astropy-2.0
e_ref e_min e_max dnde dnde_errp dnde_errn dnde_ul ts sqrt_ts is_ul
5334.822817264362 2999.9913327161494 9486.805572147048 3.0773394678953104e-07 2.147906554061256e-08 2.1241469031199855e-08 3.423427640620889e-07 244.2648593261838 15.628974992819709 False
16870.191015991608 9486.805572147048 29999.913327161474 3.49301201460628e-08 2.9673682313654006e-09 2.919667562202995e-09 3.9576222297977755e-08 194.50643701886293 13.94655645737911 False
53348.22817264349 29999.913327161474 94868.05572147042 3.4135223593511932e-09 4.488873951480962e-10 4.2355848400402704e-10 4.160248457212342e-09 96.44466359590297 9.820624399492273 False
168701.91015991627 94868.05572147042 299999.1332716151 2.2046207896752026e-10 6.734074881987418e-11 6.113569931266093e-11 3.350469730795748e-10 18.359642745301244 4.284815368869614 False
533482.2817264355 299999.1332716151 948680.5572147052 7.362690288943805e-12 9.126651790503372e-12 7.347667642513211e-12 2.3818199384354456e-11 1.0829477197194137 1.0406477404575545 True
