# Supplementary material for: A cosmic-ray loaded nascent outflow driven by a massive star cluster
Source: Nat Commun. 2025 Dec 9;16:10820. doi: 10.1038/s41467-025-65592-4 (PMC12690131; doi:10.1038/s41467-025-65592-4)
Supplement: Supplementary file 3 — Source Data [file 41467_2025_65592_MOESM3_ESM.zip › fig_source_data/Fig7_HESS_Region_3.ecsv]

# %ECSV 1.0
# ---
# datatype:
# - {name: e_ref, unit: TeV, datatype: float64}
# - {name: e_min, unit: TeV, datatype: float64}
# - {name: e_max, unit: TeV, datatype: float64}
# - {name: dnde, unit: 1 / (TeV s cm2), datatype: float64}
# - {name: dnde_err, unit: 1 / (TeV s cm2), datatype: float64}
# meta: !!omap
# - {SED_TYPE: dnde}
# schema: astropy-2.0
e_ref e_min e_max dnde dnde_err
0.4216965109396438 0.36517413302936136 0.4869675348126891 1.1213576464413768e-11 2.6235294598030922e-12
0.5623413374541493 0.4869675348126891 0.6493816470359932 7.610656270046162e-12 1.1714722025116488e-12
0.7498942342709181 0.6493816470359932 0.8659643603410888 2.800126658406684e-12 5.459051050509593e-13
1.0 0.8659643603410888 1.1547819353744728 1.4048514079199492e-12 2.7595978677311983e-13
1.3335214076867887 1.1547819353744728 1.5399265352919589 5.339371846208289e-13 1.4249598008516728e-13
1.7782793977558098 1.5399265352919589 2.053524985776819 3.3382222218121753e-13 7.712018625792993e-14
2.3713736634238534 2.053524985776819 2.7384195909615427 1.738011540386632e-13 4.2865263467272984e-14
3.1622777107259843 2.7384195909615427 3.6517414470596394 9.400851617239583e-14 2.4031874238652755e-14
4.216965118560385 3.6517414470596394 4.86967521358162 3.5830154070413075e-14 1.3011283540776699e-14
5.623413386761813 4.86967521358162 6.4938166780025535 1.8402365976493926e-14 7.0306820093739384e-15
7.4989423031337665 6.4938166780025535 8.659643235113057 9.060643214220268e-15 4.008546519405866e-15
10.000000319754372 8.659643235113057 11.54782058337095 8.485668208036201e-15 2.4330508603755035e-15
14.330127299854938 11.54782058337095 17.782796931029463 1.593759846591444e-15 6.560863292756048e-16
22.06734262550026 17.782796931029463 27.384196785237073 1.022268734659999e-15 4.1974356785611527e-16
33.98208545964209 27.384196785237073 42.16965504750412 3.0102189770927243e-16 1.5832797192030738e-16
52.32991980252112 42.16965504750412 64.93817659768524 7.430252948285218e-17 7.647114405940417e-17
80.58422969200518 64.93817659768524 100.00000639508755 7.860930358064948e-18 5.770541756276926e-18
