# Supplementary material for: A cosmic-ray loaded nascent outflow driven by a massive star cluster
Source: Nat Commun. 2025 Dec 9;16:10820. doi: 10.1038/s41467-025-65592-4 (PMC12690131; doi:10.1038/s41467-025-65592-4)
Supplement: Supplementary file 3 — Source Data [file 41467_2025_65592_MOESM3_ESM.zip › fig_source_data/Fig7_HESS_Region_2.ecsv]

# %ECSV 1.0
# ---
# datatype:
# - {name: e_ref, unit: TeV, datatype: float64}
# - {name: e_min, unit: TeV, datatype: float64}
# - {name: e_max, unit: TeV, datatype: float64}
# - {name: dnde, unit: 1 / (TeV s cm2), datatype: float64}
# - {name: dnde_err, unit: 1 / (TeV s cm2), datatype: float64}
# meta: !!omap
# - {SED_TYPE: dnde}
# schema: astropy-2.0
e_ref e_min e_max dnde dnde_err
0.4216965109396438 0.36517413302936136 0.4869675348126891 2.8561224648936708e-11 2.921738898036279e-12
0.5623413374541493 0.4869675348126891 0.6493816470359932 1.4739268599955394e-11 1.2897178025476773e-12
0.7498942342709181 0.6493816470359932 0.8659643603410888 6.228375053505145e-12 6.049964133372042e-13
1.0 0.8659643603410888 1.1547819353744728 3.336707458742728e-12 3.0414880817751494e-13
1.3335214076867887 1.1547819353744728 1.5399265352919589 1.760427007668999e-12 1.5969118858544466e-13
1.7782793977558098 1.5399265352919589 2.053524985776819 8.610905787553614e-13 8.453249692686773e-14
2.3713736634238534 2.053524985776819 2.7384195909615427 4.4374431978553315e-13 4.660459147365782e-14
3.1622777107259843 2.7384195909615427 3.6517414470596394 2.1343431764834126e-13 2.5698197673446412e-14
4.216965118560385 3.6517414470596394 4.86967521358162 1.2086762078511508e-13 1.4814249756722637e-14
5.623413386761813 4.86967521358162 6.4938166780025535 5.725158262813365e-14 8.098320434255118e-15
7.4989423031337665 6.4938166780025535 8.659643235113057 3.1499923502586103e-14 4.685177803262901e-15
10.000000319754372 8.659643235113057 11.54782058337095 1.6919074609042013e-14 2.8073793224826553e-15
14.330127299854938 11.54782058337095 17.782796931029463 6.450852833828155e-15 1.052571378869789e-15
22.06734262550026 17.782796931029463 27.384196785237073 8.530708545736093e-16 3.477534038368234e-16
33.98208545964209 27.384196785237073 42.16965504750412 2.393767513903756e-16 1.2537151178057052e-16
52.32991980252112 42.16965504750412 64.93817659768524 9.397055741381626e-17 6.064087587180349e-17
80.58422969200518 64.93817659768524 100.00000639508755 5.550199974040093e-17 4.214623705791005e-17
