# Supplementary material for: A cosmic-ray loaded nascent outflow driven by a massive star cluster
Source: Nat Commun. 2025 Dec 9;16:10820. doi: 10.1038/s41467-025-65592-4 (PMC12690131; doi:10.1038/s41467-025-65592-4)
Supplement: Supplementary file 3 — Source Data [file 41467_2025_65592_MOESM3_ESM.zip › fig_source_data/SupplFig2_left_toterr.ecsv]

# %ECSV 1.0
# ---
# datatype:
# - {name: e_ref, unit: MeV, datatype: float64}
# - {name: e2dnde, unit: MeV / (cm2 s), datatype: float64}
# - {name: e2dnde_errp, unit: MeV / (cm2 s), datatype: float64}
# - {name: e2dnde_errn, unit: MeV / (cm2 s), datatype: float64}
# - {name: ul, unit: '', datatype: int64}
# meta: !!omap
# - keywords: !!omap
#   - cl: {value: 0.95}
e_ref e2dnde e2dnde_errp e2dnde_errn ul
5334.822817264357 8.758211060051645e-06 4.6522778382482075e-06 4.65316136531469e-06 0
16870.19101599161 9.94122903188877e-06 3.025742485102467e-06 3.029498866574925e-06 0
53348.22817264357 9.714998814170561e-06 1.293208304957363e-06 1.3606543628391992e-06 0
168701.91015991612 6.274424510130131e-06 1.7721686951755518e-06 1.9458439367004935e-06 0
533482.2817264356 6.77873921466454e-06 0 0 1
1687019.1015991613 1.3348427332067364e-05 0 0 1
